# Supplementary material for: Screening for Dementia in Older Adults: Comparison of Mini-Mental State Examination, Mini-Cog, Clock Drawing Test and AD8
Source: PLoS One. 2016 Dec 22;11(12):e0168949. doi: 10.1371/journal.pone.0168949 (PMC5179268; doi:10.1371/journal.pone.0168949)
Supplement: S1 Dataset — (XLS) [file pone.0168949.s001.xls]

## Sheet: 1
id	sex	age	g331	g332	c1	c2	c3	d1	d2	d3	d4	d5	d6	d7	e11	e12	e13	e14	e15	e21	e22	e23	e24	e25	e31	e32	e33	e41	e42	e43	e44	e45	e51	e52	e53	e61	e62	e7	e8	e91	e92	e93	e10	e16	e17	e18	e19	f1	f2
1	2	83			1	3	0	1	1	1	1	1	5		1	1	1	1	1	1	1	1	1	1	1	1	1	1	0	1	1	0	1	0	1	1	1	1	1	1	1	1	1	1	4	27	0	0	0
2	1	77			0	3	0	1	0	0	1	1	3		1	1	1	1	1	1	1	1	1	1	1	1	1	1	1	1	1	1	1	1	0	1	1	0	1	1	1	1	1	1	4	28	0	0	0
3	1	76			1	3	0	1	1	1	1	1	5	0	1	1	1	1	1	1	1	1	1	1	1	1	1	1	1	1	1	1	0	1	0	1	1	1	1	1	1	1	1	1	5	28	0	0	0
4	1	69			1	3	0	1	1	1	1	1	5	0	1	1	1	1	1	1	1	1	1	1	1	1	1	1	1	1	1	1	0	0	0	1	1	1	1	1	1	1	1	1	5	27	0	0	0
5	2	81			0	1	1	1	0	1	0	0	2	1	1	1	1	1	0	1	1	1	0	0	1	0	1	1	1	1	0	0	1	0	0	1	1	1	1	1	1	1	1	1	4	22	1	0	0
6	1	85			0	3	0	1	1	1	0	0	3	0	1	1	1	1	1	1	1	1	1	1	1	1	1	1	0	1	1	1	1	0	1	1	1	0	1	0	1	1	1	0	4	25	1	0	0
7	2	77			1	0	1	1	1	1	1	1	5	1	1	1	1	1	1	1	1	1	1	1	1	1	1	1	1	0	1	1	0	1	1	1	1	1	1	1	1	1	1	1	3	28	0	0	0
8	2	85			0	3	0	1	0	1	0	0	2	0	1	1	1	1	0	1	1	1	1	1	1	1	1	1	0	0	1	0	1	1	1	1	1	1	1	1	1	1	1	1	5	26	1	0	0
9	2	81			1	3	0	1	1	1	1	1	5	0	1	1	1	1	1	1	1	1	1	1	0	1	1	1	1	1	1	1	1	1	0	1	1	1	1	1	1	1	1	1	4	28	0	1	1
10	2	67			1	3	0	1	1	1	1	1	5	0	1	1	1	1	1	1	1	1	1	1	1	1	1	1	1	1	1	1	1	1	1	1	1	1	1	1	1	1	0	1	2	29	0	1	0
11	1	81			1	1	0	1	1	1	1	1	5	0	1	0	0	0	0	1	1	1	1	1	1	1	1	1	1	1	1	0	0	0	0	1	1	1	1	1	1	1	1	1	5	23	1	0	1
12	1	76			1	3	0	1	1	1	1	1	5	0	1	1	1	1	1	1	1	1	1	1	1	1	1	1	1	1	1	1	1	1	0	1	1	0	1	1	1	1	1	1	5	28	0	0	0
13	1	82			1	2	1	1	1	1	0	1	4	1	1	1	1	1	1	1	1	1	1	1	1	1	1	1	0	0	1	0	1	0	0	1	1	1	1	1	1	1	1	0	5	24	1	0	0
14	1	87			0	1	1	0	0	0	0	1	1	1	0	1	0	0	0	0	0	0	0	0	1	1	0	1	1	0	0	0	0	0	0	1	1	0	0	1	1	1	1	0	5	12	1	1	1
15	2	75			0	0	1	1	0	0	0	0	1	1	0	0	0	0	0	1	1	1	0	0	0	0	0	0	0	0	0	0	0	0	0	1	1	0	0	0	0	0	0	0	4	5	1	1	1
16	1	81			1	3	0	1	1	1	1	1	5	0	1	1	1	1	0	1	1	1	1	1	1	1	1	1	1	1	1	1	0	1	1	1	1	0	1	0	1	1	1	1	4	26	1	0	0
17	1	89			0	3	0	1	0	0	0	0	1	0	1	1	0	0	0	1	1	1	1	1	0	1	1	1	1	1	0	0	1	0	0	1	1	0	1	1	1	1	1	1	2	22	1	0	0
18	1	82			0	1	1	1	0	0	0	0	1	1	1	1	0	0	0	1	1	1	1	0	1	1	1	0	1	1	0	0	1	0	0	1	1	0	0	0	1	1	1	0	3	18	1	0	0
19	1	94			0	1	1	1	1	1	0	0	3	1	1	1	0	0	0	1	0	1	1	1	1	1	1	1	1	1	1	0	1	0	1	1	1	0	1	1	1	1	1	0	4	22	1	0	0
20	1	87			0	0	1	1	0	0	0	0	1	1	1	0	0	0	0	1	1	0	1	0	1	1	1	1	0	0	0	0	0	0	0	1	1	1	1	1	1	1	1	0	5	16	1	1	1
21	1	85			0	3	0	1	1	1	0	0	3	0	1	1	1	0	1	1	1	1	1	1	1	1	1	1	1	1	1	1	1	0	0	1	1	1	1	1	1	1	1	1	4	27	0	0	3
22	1	91			0	0	1	1	1	0	0	0	2	1	1	1	0	0	0	1	1	1	1	1	1	1	1	1	1	1	0	1	1	1	1	1	1	1	1	1	1	1	1	1	2	27	0	1	1
23	1	67			0	3	0	0	1	1	1	1	4	0	1	1	1	1	1	1	1	1	1	1	1	1	1	1	1	1	1	1	1	0	0	1	1	0	1	1	1	1	1	1	3	27	0	0	0
24	1	91			0	3	0	1	0	1	1	1	4	0	1	1	1	1	1	1	1	1	1	1	1	1	1	1	1	0	1	1	1	1	1	1	1	0	1	1	1	1	1	0	2	27	0	0	1
25	2	84			0	2	1	0	1	1	1	1	4	1	1	1	1	1	1	1	1	1	1	1	1	1	1	1	0	0	1	0	1	1	1	1	1	0	1	1	1	1	1	0	3	25	1	1	1
26	1	85			0	3	0	0	0	0	0	0	0	0	1	1	1	1	1	1	1	1	1	1	1	1	1	1	1	1	1	1	1	1	1	1	1	1	1	1	1	1	1	0	6	29	0	0	0
27	2	91			0	3	0	1	1	1	0	0	3	0	1	1	1	1	1	1	1	1	1	1	1	1	1	1	1	1	1	1	1	1	1	1	1	0	1	1	1	1	1	1	5	29	0	0	0
28	2	79			0	3	0	1	0	0	0	0	1	0	1	1	1	1	1	1	1	1	1	1	0	1	0	1	1	1	0	0	0	1	0	1	1	1	1	0	1	0	1	0	1	20	0	0	0
29	2	75			0	2	1	1	1	1	0	1	4	1	1	1	1	1	1	1	1	1	1	1	1	1	1	1	0	0	0	0	1	0	1	1	1	1	1	1	1	1	1	0	5	24	1	0	0
30	1	85			1	2	0	1	1	1	1	1	5	0	1	1	1	1	0	1	1	1	1	1	0	1	1	1	1	1	1	1	0	1	1	1	1	1	1	1	1	1	1	0	3	26	1	0	0
31	2	73			1	3	0	1	1	1	1	1	5	0	1	1	1	1	1	1	1	1	1	1	1	0	1	1	1	1	1	1	1	1	1	1	1	1	1	1	1	0	1	1	3	27	0	1	1
32	1	76			0	2	1	1	0	1	0	0	2	1	1	1	1	1	0	1	1	1	1	1	1	1	1	1	1	1	1	1	0	0	0	1	1	0	1	0	1	0	0	1	2	21	1	1	0
33	2	66			0	3	0	1	1	0	0	0	2	0	1	1	1	1	1	1	1	1	0	1	1	0	1	1	1	1	1	1	1	1	1	1	1	0	0	1	1	0	0	0	2	22	1	1	3
34	2	88			0	3	0	1	0	0	0	0	1	0	1	1	1	1	0	1	1	1	1	0	1	1	0	1	0	0	0	0	0	1	0	1	1	1	0	1	1	1	0	0	1	17	1	1	1
35	1	66			1	2	1	1	1	1	1	1	5	1	1	1	1	1	1	1	1	1	1	1	1	0	1	1	0	0	0	1	1	1	1	1	1	1	1	1	1	1	1	1	3	26	1	1	0
36	1	69			1	3	0	1	1	1	1	1	5	0	1	1	1	0	1	1	1	1	1	1	1	1	1	1	1	1	1	0	1	1	1	1	1	0	1	1	0	1	1	1	2	26	0	1	0
37	1	88			0	1	0	1	1	1	1	0	4	0	1	1	1	1	1	1	1	1	1	1	1	1	1	1	0	1	1	1	1	0	1	1	1	0	1	1	1	1	1	1	2	27	0	0	0
38	2	66			0	3	0	1	1	1	1	0	4	0	1	1	1	1	1	1	1	1	1	1	1	1	1	1	1	1	1	1	1	1	1	1	1	1	1	1	1	1	1	1	5	30	0	1	0
39	1	68			0	3	0	1	1	1	1	0	4	0	1	1	1	1	1	1	1	1	1	1	1	1	1	1	0	1	1	1	1	0	1	1	1	0	1	1	1	1	1	1	2	27	0	1	0
40	2	68			0	3	0	1	1	1	1	0	4	0	1	1	1	1	1	1	1	1	1	1	1	1	1	1	0	1	1	0	0	0	0	1	1	1	1	1	1	1	1	1	3	25	1	0	0
41	2	93			0	0	1	1	1	1	0	0	3	1	1	1	1	0	1	1	1	1	1	1	1	1	1	1	1	1	1	1	0	0	0	1	1	0	1	1	1	1	1	1	2	25	1	1	1
42	2	70			0	3	0	1	1	1	0	0	3	0	1	1	1	1	1	1	1	1	1	1	1	1	1	1	1	1	1	1	1	0	1	1	1	1	1	1	1	1	1	1	3	29	0	0	1
43	1	77			0	2	1	0	0	0	0	0	0	1	0	0	0	0	0	1	1	1	0	1	1	1	1	0	0	0	0	0	1	0	1	1	1	0	0	1	1	1	1	0	1	15	1	0	0
44	2	81			0	3	0	0	1	1	0	0	2	0	1	1	1	1	0	1	1	1	1	1	1	1	1	1	1	1	1	1	1	0	1	1	1	0	1	1	1	1	1	0	1	25	1	0	0
45	1	73			0	3	0	1	1	1	1	0	4	0	1	1	1	1	1	1	1	1	1	1	1	1	1	1	1	1	1	1	1	1	0	1	1	0	1	1	1	1	1	1	2	28	0	0	0
46	2	68			0	3	0	1	1	1	1	0	4	0	1	1	1	1	1	1	1	1	1	1	1	1	1	1	1	1	1	1	1	1	0	1	1	0	1	1	1	1	1	1	3	28	0	0	0
47	1	74			0	2	0	1	1	1	1	0	4	0	1	1	1	1	1	1	1	1	1	1	1	1	1	1	1	1	1	1	1	0	1	1	1	1	1	1	1	1	1	1	2	29	0	0	1
48	2	67			0	3	0	1	1	1	1	0	4	0	1	1	1	1	1	1	1	1	1	1	1	1	1	1	1	1	1	1	1	1	1	1	1	1	1	1	1	1	1	1	4	30	0	0	0
49	1	90			1	3	0	1	1	1	1	1	5	0	1	1	1	1	1	1	1	1	1	1	1	1	1	1	1	1	1	1	1	1	1	1	1	1	1	1	1	1	1	1	2	30	0	0	0
50	1	70			0	2	0	1	1	1	1	0	4	0	1	1	1	1	1	1	1	1	1	1	1	1	1	1	1	1	1	1	1	1	1	1	1	1	1	1	1	1	1	1	5	30	0	1	1
51	2	82			0	1	1	1	0	0	0	0	1	1	1	0	0	0	0	1	0	0	0	1	1	1	1	0	0	0	0	0	1	1	0	1	1	0	1	1	1	1	1	0	4	15	1	1	1
52	1	81			1	3	0	1	1	1	1	1	5	0	1	1	1	1	1	1	1	1	1	1	1	1	1	1	1	1	1	1	0	0	0	1	1	0	1	1	1	1	1	1	3	26	1	0	0
53	1	85			0	3	0	1	0	1	1	1	4	0	1	1	1	1	0	1	1	1	1	1	1	1	1	1	1	1	1	1	0	0	0	1	1	1	1	1	1	1	1	1	4	26	1	0	1
54	2	80			0	3	0	1	1	1	0	1	4	0	0	1	1	1	1	1	1	1	1	1	1	1	1	1	0	1	1	1	1	1	1	1	1	1	1	1	1	1	1	1	1	28	0	1	0
55	2	66			1	1	0	1	1	1	1	1	5	0	1	1	1	1	1	1	1	1	1	1	1	1	1	1	1	1	1	1	1	1	1	1	1	1	1	1	1	0	1	1	3	29	0	0	0
56	2	80			1	3	0	1	1	1	1	1	5	0	1	1	1	1	1	1	1	1	1	1	1	1	1	1	0	1	1	1	1	1	1	1	1	1	1	1	1	1	1	1	4	29	0	0	1
57	1	71			1	2	0	1	1	1	1	1	5	0	1	1	1	1	1	1	1	1	1	1	1	1	1	1	1	1	1	1	1	1	1	1	1	1	1	1	1	1	1	1	5	30	0	0	0
58	2	68			1	3	0	1	1	1	1	1	5	0	1	1	1	1	1	1	1	1	1	1	1	1	1	1	1	1	1	1	1	1	1	1	1	1	1	1	1	1	1	1	2	30	0	1	0
59	1	83			0	3	0	0	1	1	1	1	4	0	1	1	1	1	1	1	1	1	1	1	1	1	1	1	1	1	1	1	1	1	1	1	1	1	1	1	1	1	1	1	5	30	0	0	0
60	2	73			0	3	0	0	1	1	0	0	2	0	1	1	1	1	1	1	1	1	1	1	1	1	1	1	1	1	1	1	1	1	1	1	1	0	1	1	1	1	1	1	1	29	0	1	0
61	1	83			1	0	1	1	1	1	1	1	5	1	1	1	1	1	0	1	1	1	1	1	1	1	1	1	1	1	0	0	1	1	0	1	1	0	1	1	1	1	1	1	2	25	0	1	0
62	2	73			1	3	0	1	1	1	1	1	5	0	1	1	1	1	1	1	1	1	1	1	1	1	1	1	1	1	1	1	1	1	1	1	1	0	1	1	1	1	1	1	2	29	0	0	0
63	1	69			1	3	0	1	1	1	1	1	5	0	1	1	1	1	1	1	1	1	1	1	1	1	1	1	1	0	0	0	1	1	1	1	1	0	1	1	1	1	1	1	2	26	0	0	0
64	2	74			1	3	0	1	1	1	1	1	5	0	1	1	1	1	1	1	1	1	1	1	1	1	1	1	1	1	1	1	1	1	1	1	1	1	1	1	1	1	1	1	3	30	0	0	0
65	2	85			1	2	0	1	1	1	1	1	5	0	1	1	1	1	1	1	1	1	1	1	1	1	1	1	1	1	1	1	1	1	1	1	1	1	1	1	1	1	1	1	5	30	0	0	0
66	2	82			1	3	0	1	1	1	1	1	5	0	1	1	1	1	1	1	1	1	1	1	1	1	1	1	1	1	1	1	1	1	1	1	1	1	1	1	1	1	1	1	4	30	0	0	0
67	1	85			1	3	0	1	1	1	1	1	5	0	1	1	1	1	1	1	1	1	1	1	1	1	1	1	1	1	1	1	1	1	1	1	1	1	1	1	1	1	1	1	4	30	0	0	0
68	2	81			1	3	0	1	1	1	1	1	5	0	1	1	1	1	1	1	1	1	1	1	1	1	1	1	1	1	1	1	1	1	1	1	1	1	1	1	1	1	1	1	3	30	0	0	0
69	1	80			0	3	0	1	0	1	1	1	4	0	1	1	1	1	1	1	1	1	1	1	1	1	1	1	1	1	1	1	1	1	1	1	1	1	1	1	1	1	1	1	1	30	0	0	0
70	1	77			0	3	0	1	0	1	1	1	4	0	1	1	1	1	1	1	1	1	1	1	1	1	1	1	1	1	1	1	1	0	0	1	1	1	1	1	1	1	1	1	5	28	0	0	0
71	1	81			0	3	0	1	1	1	0	1	4	0	1	1	1	1	1	1	1	1	1	1	1	1	1	1	1	1	1	1	1	1	1	1	1	1	1	1	1	1	1	1	2	30	0	0	0
72	2	78			1	2	0	1	1	1	1	1	5	0	1	1	1	1	1	1	1	1	1	1	1	1	1	1	1	1	1	0	1	0	0	1	1	0	1	1	1	1	1	0	4	25	1	1	1
73	1	82			1	3	0	1	1	1	1	1	5	0	1	1	1	1	1	1	1	1	1	1	1	1	1	1	1	1	1	1	1	0	1	1	1	1	1	1	1	1	1	1	4	29	0	0	1
74	2	78			1	3	0	1	1	1	1	1	5	0	1	1	1	1	1	1	1	1	1	1	1	1	1	1	1	1	1	1	1	1	1	1	1	0	1	1	1	1	1	1	2	29	0	0	0
75	1	86			1	3	0	1	1	1	1	1	5	0	1	1	1	1	1	1	1	1	1	1	1	1	1	1	1	1	1	1	1	1	1	1	1	1	1	1	1	1	1	1	5	30	0	0	1
76	2	68			1	3	0	1	1	1	1	1	5	0	1	1	1	1	1	1	1	1	1	1	1	1	1	1	1	1	1	1	1	1	0	1	1	1	1	1	1	1	1	1	3	29	0	0	0
77	1	82			1	3	0	1	1	1	1	1	5	0	1	1	1	1	1	1	1	1	1	1	1	1	1	1	1	1	1	1	1	1	1	1	1	1	1	1	1	1	1	1	4	30	0	0	0
78	2	69			1	3	0	1	1	1	1	1	5	0	1	1	1	1	1	1	1	1	1	1	1	1	1	1	1	1	1	1	1	1	1	1	1	1	1	1	1	1	1	1	3	30	0	0	0
79	2	86			1	3	0	1	1	1	1	1	5	0	1	1	1	1	1	1	1	1	1	1	1	1	1	1	1	1	1	1	1	0	1	1	1	1	1	1	1	1	1	1	3	29	0	0	0
80	2	79			1	3	0	1	1	1	1	1	5	0	1	1	1	1	1	1	1	1	1	1	1	1	1	1	1	1	1	1	1	1	1	1	1	1	1	1	1	1	1	1	3	30	0	0	0
81	2	76			1	3	0	1	1	1	1	1	5	0	1	1	1	1	1	1	1	1	1	1	1	1	1	1	1	1	1	1	1	1	1	1	1	0	1	1	1	1	1	1	2	29	0	1	0
82	1	88			0	2	1	1	0	1	0	0	2	1	1	1	1	0	1	1	1	1	1	1	1	1	1	1	0	0	0	0	1	1	0	1	1	0	1	1	1	1	1	1	2	22	1	1	0
83	1	69			1	3	0	1	1	1	1	1	5	0	1	1	1	1	1	1	1	1	1	1	1	1	1	1	1	1	1	1	1	1	0	1	1	1	1	1	1	1	1	1	4	29	0	0	0
84	1	69			1	3	0	1	1	1	1	1	5	0	1	1	1	1	1	1	1	1	1	1	1	1	1	1	1	1	1	1	1	1	1	1	1	1	1	1	1	1	1	1	4	30	0	0	0
85	2	78			1	3	0	1	1	1	1	1	5	0	1	1	1	1	1	1	1	1	1	1	1	1	1	1	1	1	1	1	1	1	1	1	1	1	1	1	1	1	1	1	4	30	0	0	0
86	1	80			0	3	0	1	1	1	0	1	4	0	1	1	1	0	1	1	1	1	1	1	1	1	1	1	1	1	1	1	1	1	1	1	1	0	1	1	1	1	1	1	4	28	0	0	0
87	2	70			1	2	0	1	1	1	1	1	5	0	1	1	1	1	1	1	1	1	1	1	1	1	1	1	1	1	1	1	1	0	1	1	1	1	1	1	1	1	1	1	2	29	0	0	0
88	1	81			1	3	0	1	1	1	1	1	5	0	1	1	1	1	1	1	1	1	1	1	1	1	1	1	1	1	1	1	1	0	1	1	1	0	1	1	1	1	1	1	2	28	0	0	0
89	2	84			1	3	0	1	1	1	1	1	5	0	1	1	1	1	1	1	1	1	1	1	1	1	1	1	1	1	1	1	1	1	1	1	1	1	1	1	1	1	1	1	5	30	0	0	0
90	2	83			0	2	0	1	1	1	0	1	4	0	1	1	1	1	1	1	1	1	1	1	1	1	1	1	1	1	1	1	1	1	1	1	1	1	1	1	1	1	1	1	5	30	0	0	0
91	1	77			1	3	0	1	1	1	1	1	5	0	1	1	1	1	1	1	1	1	1	1	1	1	1	1	1	1	1	1	0	1	1	1	1	1	1	1	1	1	1	1	5	29	0	0	0
92	1	74			1	3	0	1	1	1	1	1	5	0	1	1	1	1	1	1	1	1	1	1	1	1	1	1	1	1	1	1	1	0	1	1	1	1	1	1	1	1	1	1	5	29	0	0	0
93	2	68			1	3	0	1	1	1	1	1	5	0	1	1	1	1	1	1	1	1	1	1	1	1	1	1	1	1	1	1	1	0	1	1	1	1	1	1	1	1	1	1	3	29	0	0	0
94	1	66			1	3	0	1	1	1	1	1	5	0	1	1	1	1	1	1	1	1	1	1	1	1	1	1	1	1	1	1	1	0	1	1	1	1	1	1	1	1	1	1	2	29	0	0	0
95	1	80			0	3	0	1	1	1	0	0	3	0	1	1	1	1	1	1	1	1	1	1	1	1	1	1	1	1	1	1	1	0	0	1	1	1	1	1	1	1	1	1	2	28	0	0	0
96	1	70			1	3	0	1	1	1	1	1	5	0	1	1	1	1	1	1	1	1	1	1	1	1	1	1	1	1	1	1	1	0	0	1	1	1	1	1	1	1	1	1	5	28	0	0	0
97	2	82			1	1	0	1	1	1	1	1	5	0	1	1	1	1	1	1	1	1	1	1	1	1	1	1	1	1	1	1	1	0	0	1	1	0	1	1	1	1	1	1	5	27	0	0	0
98	2	84			1	3	0	1	1	1	1	1	5	0	1	1	1	1	1	1	1	1	1	1	1	1	1	1	1	1	1	1	1	0	0	1	1	0	1	1	1	1	1	0	2	26	0	0	0
99	2	78			0	3	0	1	0	1	1	1	4	0	1	1	1	1	1	1	1	1	1	1	1	1	1	1	1	1	1	1	0	0	0	1	1	1	1	1	1	1	1	1	2	27	0	0	0
100	2	82			1	3	0	1	1	1	1	1	5	0	1	1	1	1	1	1	1	1	1	1	1	1	1	1	1	1	0	1	1	0	0	1	1	0	1	1	1	1	1	1	3	26	1	1	0
101	1	70			0	3	0	0	1	1	1	1	4	0	1	1	1	1	1	1	1	1	1	1	1	1	1	1	1	1	1	1	1	0	0	1	1	1	1	1	1	1	1	1	5	28	0	0	0
102	1	79			0	1	1	1	0	1	1	1	2	1	1	1	1	0	1	1	1	0	1	1	1	1	1	1	1	1	1	1	1	0	0	1	1	0	1	1	1	1	1	1	2	25	0	0	0
103	1	79			1	3	0	1	1	1	1	1	5	0	1	1	1	1	1	1	1	1	1	1	1	1	1	1	1	1	1	1	1	1	1	1	1	1	1	1	1	1	1	1	4	30	0	0	0
104	2	73			0	3	0	1	1	1	0	0	3	0	1	1	1	1	1	1	1	1	1	1	1	1	1	1	1	1	1	1	1	0	1	1	1	1	1	1	1	1	1	0	2	27	0	0	0
105	2	82			0	3	0	1	1	1	0	0	3	0	1	1	1	1	1	1	1	1	1	1	1	1	1	1	1	1	1	0	1	0	1	1	1	1	1	1	1	1	1	1	3	27	0	0	0
106	2	73			0	2	0	1	1	1	0	0	3	0	1	1	1	1	1	1	1	1	1	1	1	1	1	1	1	1	1	1	1	1	1	1	1	1	1	1	1	1	1	1	3	30	0	0	0
107	2	79			1	3	0	1	1	1	1	1	5	0	1	1	1	1	1	1	1	1	1	1	1	1	1	1	1	1	0	1	1	1	1	1	1	0	1	1	1	1	1	1	2	28	0	0	0
108	2	78			0	3	0	1	1	0	0	1	3	0	1	1	1	1	1	1	1	1	1	1	1	1	1	1	1	1	1	1	0	0	1	1	1	0	1	1	1	1	1	0	2	26	0	0	0
109	2	82			0	3	0	1	1	1	0	0	3	0	0	1	0	0	1	1	1	1	1	1	1	1	1	1	0	0	0	0	0	0	0	1	1	0	1	1	1	1	1	0	3	18	1	1	1
110	1	77			1	3	0	1	1	1	1	1	5	0	1	1	1	1	1	1	1	1	1	1	1	1	1	1	1	1	1	1	1	0	0	1	1	1	1	1	1	1	1	1	5	28	0	1	0
111	1	74			0	3	0	0	1	1	1	1	4	0	1	1	1	1	1	1	1	1	1	1	1	1	1	1	1	1	1	1	0	0	1	1	1	1	1	1	1	1	1	1	4	28	0	0	0
112	2	81			1	2	0	1	1	1	1	1	5	0	1	1	1	1	1	1	1	1	1	1	1	1	1	1	1	1	1	1	1	0	0	1	1	1	1	1	1	1	1	1	2	28	0	0	0
113	1	80			1	2	0	1	1	1	1	1	5	0	1	1	1	1	1	1	1	1	1	1	1	1	1	1	1	1	1	1	0	0	1	1	1	1	1	1	1	1	1	1	5	28	0	0	0
114	2	81			1	2	0	1	1	1	1	1	5	0	1	1	1	0	1	1	1	1	1	1	1	1	1	1	1	1	1	1	1	1	0	1	1	0	1	1	1	1	1	1	4	27	0	0	0
115	2	80			1	2	0	1	1	1	1	1	5	0	1	1	1	0	1	1	1	1	1	1	1	1	1	1	1	1	1	0	1	0	0	1	1	1	1	1	1	1	1	1	4	26	1	1	0
116	2	66			1	2	0	1	1	1	1	1	5	0	1	1	1	1	1	1	1	1	1	1	1	1	1	1	1	1	1	1	1	1	1	1	1	1	1	1	1	1	1	1	4	30	0	0	0
117	2	71			1	3	0	1	1	1	1	1	5	0	1	1	1	1	1	1	1	1	1	1	1	1	1	1	1	1	1	1	1	1	1	1	1	1	1	1	1	1	1	1	4	30	0	0	0
118	1	67			1	2	0	1	1	1	1	1	5	0	1	1	1	1	1	1	1	1	1	1	1	1	1	1	1	1	1	1	1	0	1	1	1	1	1	1	1	1	1	1	4	29	0	0	0
119	1	81			1	3	0	1	1	1	1	1	5	0	1	1	1	1	1	1	1	1	1	1	1	1	1	1	1	1	1	1	1	1	0	1	1	1	1	1	1	1	1	1	5	29	0	0	0
120	1	67			1	3	0	1	1	1	1	1	5	0	1	1	1	1	1	1	1	1	1	1	1	1	1	1	1	1	1	1	1	1	1	1	1	1	1	1	1	1	1	1	4	30	0	0	0
121	2	78			0	3	0	1	1	1	0	0	3	0	1	1	1	1	1	1	1	1	1	1	1	1	1	1	1	1	1	1	1	1	0	1	1	1	1	1	1	1	1	1	2	29	0	0	0
122	1	79			1	3	0	1	1	1	1	1	5	0	1	1	1	0	1	1	1	1	1	1	1	1	1	1	1	1	1	1	1	1	1	1	1	1	1	1	1	1	1	1	4	29	0	0	0
123	2	67			1	3	0	1	1	1	1	1	5	0	1	1	1	1	1	1	1	1	1	1	1	1	1	1	1	1	1	1	1	1	1	1	1	1	1	1	1	1	1	1	3	30	0	0	0
124	1	81			1	3	0	1	1	1	1	1	5	0	1	1	1	1	1	1	1	1	1	1	1	1	1	1	1	1	1	1	1	1	1	1	1	1	1	1	1	1	1	1	3	30	0	0	0
125	2	72			1	3	0	1	1	1	1	1	5	0	1	1	1	1	1	1	1	1	1	1	1	1	1	1	1	1	1	1	1	0	0	1	1	1	1	1	1	1	1	1	2	28	0	0	0
126	1	71			1	3	0	1	1	1	1	1	5	0	1	1	1	1	1	1	1	1	1	1	1	1	1	1	1	1	1	1	1	0	0	1	1	1	1	1	1	1	1	1	4	28	0	0	0
127	1	71			1	3	0	1	1	1	1	1	5	0	1	1	1	1	1	1	1	1	1	1	1	1	1	1	1	1	1	1	1	0	1	1	1	1	1	1	1	1	1	1	4	29	0	0	0
128	2	73			1	3	0	1	1	1	1	1	5	0	1	1	1	1	1	1	1	1	1	1	1	1	1	1	1	1	1	1	1	1		1	1	1	1	1	1	1	1	1	4	30	0	0	0
129	2	80			0	3	0	1	1	1	0	1	4	0	1	1	1	1	1	1	1	1	1	1	1	1	1	1	1	1	1	1	1	0	1	1	1	1	1	1	1	1	1	1	2	29	0	0	0
130	2	69			1	3	0	1	1	1	1	1	5	0	1	1	1	1	1	1	1	1	1	1	1	1	1	1	1	1	1	1	1	0	1	1	1	1	1	1	1	1	1	1	5	29	0	0	0
131	1	69			1	2	0	1	1	1	1	1	5	0	1	1	1	1	0	0	1	1	1	1	1	1	1	1	1	1	1	1	1	1	0	1	1	1	1	1	1	1	1	1	2	26	0	0	0
132	1	68			1	3	0	1	1	1	1	1	5	0	1	1	1	1	1	1	1	1	1	1	1	1	1	1	1	1	1	1	1	0	1	1	1	1	1	1	1	1	1	1	3	29	0	0	0
133	2	74			1	3	0	1	1	1	1	1	5	0	1	1	1	1	1	1	1	1	1	1	1	1	1	1	1	1	1	1	1	1	0	1	1	1	1	1	1	1	1	1	5	29	0	0	0
134	1	81			1	2	0	1	1	1	1	1	5	0	1	1	1	1	1	1	1	1	1	1	1	1	1	1	1	1	1	1	1	1	0	1	1	1	1	1	1	1	1	1	3	29	0	0	0
135	2	77			1	3	0	1	1	1	1	1	5	0	1	1	1	1	1	1	1	1	1	1	1	1	1	1	0	1	1	1	1	1	1	1	1	0	1	1	1	1	1	1	1	28	0	0	0
136	1	67			1	3	0	1	1	1	1	1	5	0	1	1	1	1	1	1	1	1	1	1	1	1	1	1	1	1	1	1	1	1	0	1	1	1	1	1	1	1	1	1	4	29	0	0	0
137	2	77			1	2	0	1	1	1	1	1	5	0	1	1	1	1	1	1	1	1	1	1	1	1	1	1	1	1	1	1	0	0	0	1	1	0	1	1	1	1	1	1	3	26	1	0	0
138	1	69			1	3	0	1	1	1	1	1	5	0	1	1	1	1	1	1	1	1	1	1	1	1	1	1	1	1	1	0	1	0	0	1	1	1	1	1	1	1	1	1	2	27	0	0	1
139	2	79			1	3	0	1	1	1	1	1	5	0	1	1	1	1	1	1	1	1	1	1	1	1	1	1	1	1	1	1	1	0	0	1	1	1	1	1	1	1	1	1	2	28	0	0	0
140	1	70			1	2	0	1	1	1	1	1	5	0	1	1	1	1	1	1	1	1	1	1	1	1	1	1	1	1	1	1	1	1	1	1	1	1	1	1	1	1	1	1	5	30	0	0	0
141	1	70			1	2	0	1	1	1	1	1	5	0	1	1	1	1	1	1	1	1	1	1	1	1	1	1	1	1	1	1	1	0	1	1	1	1	1	1	1	1	1	1	4	29	0	0	0
142	1	68			1	3	0	1	1	1	1	1	5	0	1	1	1	1	1	1	1	1	1	1	1	1	1	1	1	1	1	1	1	0	1	1	1	1	1	1	1	1	1	1	5	29	0	0	0
143	1	68			1	2	0	1	1	1	1	1	5	0	1	1	1	1	1	1	1	1	1	1	1	1	1	1	1	1	1	1	1	1	0	1	1	1	1	1	1	1	1	1	2	29	0	0	0
144	1	67			1	2	0	1	1	1	1	1	5	0	1	1	1	0	1	1	1	1	1	1	1	1	1	1	1	1	1	1	1	1	1	1	1	1	1	1	1	1	1	1	3	29	0	0	0
145	2	75			1	3	0	1	1	1	1	1	5	0	1	1	1	1	1	1	1	1	1	1	1	1	1	1	1	1	1	1	1	1	0	1	1	1	1	1	1	1	1	1	5	29	0	0	0
146	2	69			1	2	0	1	1	1	1	1	5	0	1	1	1	1	1	1	1	1	1	1	1	1	1	1	1	1	1	1	1	1	1	1	1	1	1	1	1	1	1	1	4	30	0	0	0
147	1	71			1	3	0	1	1	1	1	1	5	0	1	1	1	1	1	1	1	1	1	1	1	1	1	1	1	1	1	1	1	0	1	1	1	1	1	1	1	1	1	1	2	29	0	0	0
148	1	70			1	3	0	1	1	1	1	1	5	0	1	1	1	1	1	1	1	1	1	1	1	1	1	1	1	1	1	1	1	1	1	1	1	1	1	1	1	1	1	1	5	30	0	0	0
149	2	77			1	3	0	1	1	1	1	1	5	0	1	1	1	1	1	1	1	1	1	1	1	1	1	1	1	1	1	1	1	1	0	1	1	1	1	1	1	1	1	1	3	29	0	0	0
150	1	66			1	3	0	1	1	1	1	1	5	0	1	1	1	1	1	1	1	1	1	1	1	1	1	1	1	1	1	1	1	1	1	1	1	1	1	1	1	1	1	1	4	30	0	0	0
151	2	75			1	2	0	1	1	1	1	1	5	0	1	1	1	1	1	1	1	1	1	1	1	1	1	1	1	1	1	1	1	0	1	1	1	1	1	1	1	1	1	1	5	29	0	0	0
152	1	69			1	3	0	1	1	1	1	1	5	0	1	1	1	1	1	1	1	1	1	1	1	1	1	1	1	1	1	1	1	1	1	1	1	1	1	1	1	1	1	1	5	30	0	0	0
153	1	75			0	3	0	0	1	1	1	1	4	0	1	1	1	1	1	1	1	1	1	1	1	1	1	1	1	1	1	1	1	0	1	1	1	1	1	1	1	1	1	1	5	29	0	0	1
154	2	72			1	3	0	1	1	1	1	1	5	0	1	1	1	1	1	1	1	1	1	1	1	1	1	1	1	1	1	1	1	0	1	1	1	1	1	1	1	1	1	1	4	29	0	0	0
155	1	67			1	3	0	1	1	1	1	1	5	0	1	1	1	1	1	1	1	1	1	1	1	1	1	1	1	1	1	1	1	0	1	1	1	1	1	1	1	1	1	1	3	29	0	0	0
156	2	79			1	3	0	1	1	1	1	1	5	0	1	1	1	1	1	1	1	1	1	1	1	1	1	1	1	0	1	1	0	1	1	1	1	1	1	1	1	1	1	1	4	28	0	1	1
157	2	84			0	2	0	1	1	1	0	0	3	0	1	1	1	1	1	1	1	1	1	1	1	1	1	1	1	0	1	0	1	1	0	1	1	1	1	1	1	1	1	1	2	27	0	1	0
158	1	66			1	2	0	1	1	1	1	1	5	0	1	1	1	1	1	1	1	1	1	1	1	1	1	1	1	1	1	1	1	1	1	1	1	1	1	1	1	1	1	1	5	30	0	0	0
159	1	66			1	3	0	1	1	1	1	1	5	0	1	1	1	1	1	1	1	1	1	1	1	1	1	1	1	1	1	1	1	1	1	1	1	1	1	1	1	1	1	1	4	30	0	0	0
160	2	67			1	3	0	1	1	1	1	1	5	0	1	1	1	1	1	1	1	1	1	1	1	1	1	1	1	1	1	1	1	0	1	1	1	0	1	1	1	1	1	1	1	28	0	0	0
161	1	79			1	2	0	1	1	1	1	1	5	0	1	1	1	1	1	1	1	1	1	1	1	1	1	1	1	1	1	1	1	1	1	1	1	1	1	1	1	1	1	1	4	30	0	0	0
162	1	89			1	3	0	1	1	1	1	1	5	0	1	1	1	1	1	1	1	1	1	1	1	1	1	1	1	1	1	1	1	1	1	1	1	1	1	1	1	1	1	1	3	30	0	0	0
163	1	75			1	0	1	1	1	1	1	1	5	1	1	1	0	0	0	1	1	1	1	1	1	1	1	1	0	1	1	0	0	0	0	1	1	0	1	1	1	1	1	1	3	22	1	1	0
164	2	85			1	3	0	1	1	1	1	1	5	0	1	1	1	1	1	1	1	1	1	1	1	1	1	1	1	1	1	1	1	1	1	1	1	0	1	1	1	1	1	1	2	29	0	0	0
165	1	82			0	0	1	1	0	1	0	0	2	1	1	1	1	1	1	1	1	1	1	1	1	1	1	1	1	1	1	0	1	0	0	1	1	1	0	1	1	1	1	1	3	26	1	0	0
166	1	89			1	3	0	1	1	1	1	1	5	0	1	1	1	1	1	1	1	1	1	1	1	1	1	1	1	1	1	1	1	0	1	1	1	1	1	1	1	1	1	1	5	29	0	0	0
167	2	69			1	3	0	1	1	1	1	1	5	0	1	1	1	1	1	1	1	1	1	1	1	1	1	1	1	1	1	1	1	1	1	1	1	1	1	1	1	1	1	1	5	30	0	0	0
168	1	77			1	3	0	1	1	1	1	1	5	0	1	1	1	1	1	1	1	1	1	1	1	1	1	1	1	1	1	1	1	1	1	1	1	1	1	1	1	1	1	1	4	30	0	0	0
169	1	81			1	3	0	1	1	1	1	1	5	0	1	1	1	1	0	1	1	1	1	1	1	1	1	1	0	1	1	1	1	1	0	1	1	0	1	1	1	1	1	1	4	26	1	0	0
170	2	80			0	3	0	1	1	1	0	0	3	0	1	1	1	1	1	1	1	1	1	1	1	1	1	1	0	1	1	1	1	0	0	1	1	1	1	1	1	1	1	1	2	27	0	0	0
171	2	68			1	3	0	1	1	1	1	1	5	0	1	1	1	1	1	1	1	1	1	1	1	1	1	1	1	1	1	0	1	0	1	1	1	1	1	1	1	1	1	1	2	28	0	0	0
172	2	78			1	3	0	1	1	1	1	1	5	0	1	1	1	1	1	1	1	1	1	1	1	1	1	1	1	1	1	1	1	1	1	1	1	1	1	1	1	1	1	1	4	30	0	0	0
173	2	76			1	2	0	1	1	1	1	1	5	0	1	1	1	1	1	1	1	1	1	1	1	1	1	1	1	1	1	1	1	0	0	1	1	1	1	1	1	1	1	1	5	28	0	0	0
174	1	79			1	3	0	1	1	1	1	1	5	0	1	1	1	1	1	1	1	1	1	1	1	1	1	1	1	1	1	1	1	1	0	1	1	1	1	1	1	1	1	1	3	29	0	0	0
175	2	76			0	2	1	1	1	1	0	0	3	1	1	1	1	1	1	1	1	1	1	1	1	1	1	1	1	1	1	1	1	1	1	1	1	0	1	1	1	1	1	1	2	29	0	0	0
176	1	80			1	3	0	1	1	1	1	1	5	0	1	1	1	1	1	1	1	1	1	1	1	1	1	1	1	1	1	1	1	0	1	1	1	1	1	1	1	1	1	1	4	29	0	0	0
177	2	72			1	2	0	1	1	1	1	1	5	0	1	1	1	1	1	1	1	1	1	1	1	1	1	1	1	1	1	1	1	1	1	1	1	0	1	1	1	1	1	1	3	29	0	0	0
178	2	70			0	3	0	1	1	1	0	1	4	0	1	1	1	1	1	1	1	1	1	1	1	1	1	1	1	1	1	1	1	0	1	1	1	1	1	1	1	1	1	1	2	29	0	0	0
179	1	70			1	3	0	1	1	1	1	1	5	0	1	1	1	1	1	1	1	1	1	1	1	1	1	1	1	1	1	1	1	1	0	1	1	1	1	1	1	1	1	1	3	29	0	0	1
180	1	80			1	2	0	1	1	1	1	1	5	0	1	1	1	0	1	1	1	1	1	1	1	1	1	1	1	1	1	1	1	0	0	1	1	1	1	1	1	1	1	1	4	27	0	0	0
181	2	73			1	2	0	1	1	1	1	1	5	0	1	1	1	1	1	1	1	1	1	1	1	1	1	1	1	1	1	1	1	1	1	1	1	1	1	1	1	1	1	1	4	30	0	0	0
182	2	75			1	3	0	1	1	1	1	1	5	0	1	1	1	1	0	1	1	1	1	1	1	1	1	1	1	1	1	1	1	1	1	1	1	0	1	1	1	1	1	1	3	28	0	0	0
183	2	77			1	2	0	1	1	1	1	1	5	0	1	1	1	1	1	1	1	1	1	1	1	1	1	1	1	1	1	1	1	1	1	1	1	0	1	1	1	1	1	1	2	29	0	0	0
184	1	81			1	2	0	1	1	1	1	1	5	0	1	1	1	1	0	1	1	1	1	1	1	1	1	1	1	1	1	1	1	0	1	1	1	1	1	1	1	1	1	1	4	28	0	0	0
185	1	70			1	3	0	1	1	1	1	1	5	0	1	1	1	1	1	1	1	1	1	1	1	1	1	1	1	1	1	1	1	1	1	1	1	1	1	1	1	1	1	1	4	30	0	0	0
186	1	74			1	3	0	1	1	1	1	1	5	0	1	1	1	1	1	1	1	1	1	1	1	1	1	1	1	1	1	1	1	1	1	1	1	1	1	1	1	1	1	1	5	30	0	0	0
187	1	79			1	2	0	1	1	1	1	1	5	0	1	1	1	1	1	1	1	1	1	1	1	1	1	1	1	1	1	1	1	0	1	1	1	1	1	1	1	1	1	1	3	29	0	0	0
188	1	70			1	2	0	1	1	1	1	1	5	0	1	1	1	1	1	1	1	1	1	1	1	1	1	1	1	1	1	1	1	1	1	1	1	1	1	1	1	1	1	1	3	30	0	0	0
189	1	81			1	3	0	1	1	1	1	1	5	0	1	1	1	1	1	1	1	1	1	1	1	1	1	1	1	1	1	1	1	1	1	1	1	1	1	1	1	1	1	1	5	30	0	0	0
190	1	67			1	3	0	1	1	1	1	1	5	0	1	1	1	1	1	1	1	1	1	1	1	1	1	1	1	1	1	1	1	0	1	1	1	1	1	1	1	1	1	1	4	29	0	0	0
191	1	80			1	3	0	1	1	1	1	1	5	0	1	1	1	1	1	1	1	1	1	1	1	1	1	1	1	1	1	1	1	0	1	1	1	1	1	1	1	1	1	1	3	29	0	0	0
192	2	79			1	3	0	1	1	1	1	1	5	0	1	1	1	1	1	1	1	1	1	1	1	1	1	1	1	1	1	1	1	0	1	1	1	1	1	1	1	1	1	1	3	29	0	0	0
193	2	87			0	3	0	1	1	1	0	0	3	0	1	1	1	1	0	1	1	1	1	1	1	1	1	1	1	1	1	0	0	0	0	1	1	0	1	1	1	1	1	1	3	24	1	0	1
194	1	81			1	2	0	1	1	1	1	1	5	0	1	1	1	1	1	1	1	1	1	1	1	1	1	1	1	1	1	1	1	0	1	1	1	1	1	1	1	1	1	1	4	29	0	0	0
195	2	77			1	3	0	1	1	1	1	1	5	0	1	1	1	1	1	1	1	1	1	1	1	1	1	1	1	1	1	1	1	1	1	1	1	1	1	1	1	1	1	1	3	30	0	0	0
196	2	80			1	3	0	1	1	1	1	1	5	0	1	1	1	1	1	1	1	1	1	1	1	1	1	1	1	1	1	1	1	1	0	1	1	1	1	1	1	1	1	1	2	29	0	0	0
197	2	77			1	2	0	1	1	1	1	1	5	0	1	1	1	1	1	1	1	1	1	1	1	1	1	1	1	1	1	1	1	1	1	1	1	1	1	1	1	1	1	1	4	30	0	0	0
198	1	66			1	3	0	1	1	1	1	1	5	0	1	1	1	1	1	1	1	1	1	1	1	1	1	1	1	1	1	1	1	0	1	1	1	1	1	1	1	1	1	1	4	29	0	0	0
199	2	80			1	3	0	1	1	1	1	1	5	0	1	1	1	1	1	1	1	1	1	1	1	1	1	1	1	1	1	1	1	0	0	1	1	0	1	1	1	1	1	1	2	27	0	0	0
200	1	68			1	3	0	1	1	1	1	1	5	0	1	1	1	1	1	1	1	1	1	1	1	1	1	1	1	1	1	1	1	1	1	1	1	1	1	1	1	1	1	1	5	30	0	0	0
201	1	71			1	2	0	1	1	1	1	1	5	0	1	1	1	1	1	1	1	1	1	1	1	1	1	1	1	1	1	1	1	1	1	1	1	1	1	1	1	1	1	1	4	30	0	0	0
202	2	81			1	3	0	1	1	1	1	1	5	0	1	1	1	1	1	1	1	1	1	1	1	1	1	1	1	1	1	1	1	1	1	1	1	1	1	1	1	1	1	1	4	30	0	0	0
203	2	73			1	3	0	1	1	1	1	1	5	0	1	1	1	1	1	1	1	1	1	1	1	1	1	1	1	1	1	1	1	0	1	1	1	1	1	1	1	1	1	1	4	29	0	0	0
204	2	67			1	2	0	1	1	1	1	1	5	0	1	1	1	1	1	1	1	1	1	1	1	1	1	1	1	1	1	1	1	1	1	1	1	0	1	1	1	1	1	1	1	29	0	1	0
205	1	86			1	2	0	1	1	1	1	1	5	0	1	1	1	1	1	1	1	1	1	1	1	1	1	1	1	1	1	1	1	1	1	1	1	1	1	1	1	1	1	1	4	30	0	0	1
206	1	79			1	3	0	1	1	1	1	1	5	0	1	1	1	1	1	1	1	1	1	1	1	1	1	1	1	1	1	1	1	1	1	1	1	1	1	1	1	1	1	1	5	30	0	0	0
207	1	70			1	3	0	1	1	1	1	1	5	0	1	1	1	1	1	1	1	1	1	1	1	1	1	1	1	1	1	1	1	1	1	1	1	1	1	1	1	1	1	1	4	30	0	0	0
208	1	69			1	3	0	1	1	1	1	1	5	0	1	1	1	1	1	1	1	1	1	1	1	1	1	1	1	1	1	1	1	0	1	1	1	1	1	1	1	1	1	1	3	29	0	0	0
209	2	68			1	3	0	1	1	1	1	1	5	0	1	1	1	1	1	1	1	1	1	1	1	1	1	1	1	1	1	1	1	1	1	1	1	0	1	1	1	1	1	1	3	29	0	0	0
210	1	69			1	3	0	1	1	1	1	1	5	0	1	1	1	1	1	1	1	1	1	1	1	1	1	1	1	1	1	1	1	0	1	1	1	1	1	1	1	1	1	1	3	29	0	0	0
211	1	78			0	3	0	1	1	1	0	1	4	0	1	1	1	1	1	1	1	1	1	1	1	1	1	1	1	1	1	1	1	1	1	1	1	1	1	1	1	1	1	1	5	30	0	1	1
212	2	75			1	3	0	1	1	1	1	1	5	0	1	1	1	1	1	1	1	1	1	1	1	1	1	1	1	1	1	1	1	0	1	1	1	0	1	1	1	1	1	1	3	28	0	0	0
213	2	66			1	3	0	1	1	1	1	1	5	0	1	1	1	1	1	1	1	1	1	1	1	1	1	1	1	1	1	1	1	1	0	1	1	1	1	1	1	1	1	1	3	29	0	0	0
214	1	75			1	3	0	1	1	1	1	1	5	0	0	0	0	0	0	1	1	1	1	1	1	1	1	1	1	1	1	1	1	1	1	1	1	1	1	1	1	1	1	1	3	25	1	0	0
215	1	72			1	2	0	1	1	1	1	1	5	0	1	1	1	1	1	1	1	1	1	1	1	1	1	1	1	1	1	1	1	1	1	1	1	1	1	1	1	1	1	1	5	30	0	0	0
216	1	79			1	2	0	1	1	1	1	1	5	0	1	1	1	1	1	1	1	1	1	1	1	1	1	1	1	1	1	1	1	1	1	1	1	0	1	1	1	1	1	1	2	29	0	0	0
217	2	75			1	3	0	1	1	1	1	1	5	0	1	1	1	1	1	1	1	1	1	1	1	1	1	1	1	1	1	1	1	0	1	1	1	0	1	1	1	1	1	1	3	28	0	0	0
218	2	70			1	3	0	1	1	1	1	1	5	0	1	1	1	1	1	1	1	1	1	1	1	1	1	1	1	1	1	1	1	1	1	1	1	1	1	1	1	1	1	1	4	30	0	0	0
219	1	80			1	3	0	1	1	1	1	1	5	0	1	1	1	1	1	1	1	1	1	1	1	1	1	1	1	1	1	1	1	1	1	1	1	1	1	1	1	1	1	1	4	30	0	0	0
220	1	69			1	3	0	1	1	1	1	1	5	0	1	1	1	1	1	1	1	1	1	1	1	1	1	1	1	1	1	1	1	1	1	1	1	1	1	1	1	1	1	1	4	30	0	0	0
221	2	79			1	2	0	1	1	1	1	1	5	0	0	0	0	0	0	1	1	1	1	1	1	1	1	1	1	1	1	1	1	1	0	1	1	1	1	1	1	1	1	1	3	24	1	0	0
222	1	68			1	3	0	1	1	1	1	1	5	0	1	1	1	1	1	1	1	1	1	1	1	1	1	1	1	1	1	1	1	1	1	1	1	1	1	1	1	1	1	1	4	30	0	0	0
223	1	77			1	3	0	1	1	1	1	1	5	0	1	1	1	1	1	1	1	1	1	1	1	1	1	1	1	1	1	1	1	1	1	1	1	1	1	1	1	1	1	1	5	30	0	0	0
224	1	81			1	3	0	1	1	1	1	1	5	0	1	1	1	1	1	1	1	1	1	1	1	1	1	1	1	1	1	1	1	1	1	1	1	1	1	1	1	1	1	1	3	30	0	0	0
225	1	78			0	2	0	1	1	1	0	0	3	0	1	1	1	1	1	1	1	1	1	1	1	1	1	1	1	1	1	0	0	0	0	1	1	1	1	1	1	1	1	1	3	26	1	0	0
226	2	76			0	2	1	1	1	1	0	0	3	1	1	1	1	1	1	1	1	1	1	1	1	1	1	1	1	1	1	1	1	1	1	1	1	1	1	1	1	1	1	1	2	30	0	0	0
227	2	71			1	3	0	1	1	1	1	1	5	0	1	1	1	1	1	1	1	1	1	1	1	1	1	1	1	1	1	1	1	1	1	1	1	1	1	1	1	1	1	1	3	30	0	0	0
228	1	81			0	1	1	1	1	1	0	0	3	1	1	1	1	1	1	1	1	1	1	1	1	1	1	1	1	1	1	1	1	0	1	1	1	1	1	1	1	1	1	0	4	28	0	0	0
229	1	80			1	3	0	1	1	1	1	1	5	0	1	1	1	1	1	1	1	1	1	1	1	1	1	1	1	1	1	0	1	0	1	1	1	0	1	1	1	1	1	1	2	27	0	0	0
230	1	81			1	2	0	1	1	1	1	1	5	0	1	1	1	1	1	1	1	1	1	1	1	1	1	1	1	1	1	1	1	0	1	1	1	1	1	1	1	1	1	1	2	29	0	0	0
231	2	80			1	2	0	1	1	1	1	1	5	0	1	1	1	1	1	1	1	1	1	1	1	1	1	1	1	1	1	1	0	0	0	1	1	1	1	1	1	1	1	1	5	27	0	0	0
232	1	67			1	3	0	1	1	1	1	1	5	0	1	1	1	1	1	1	1	1	1	1	1	1	1	1	1	1	1	1	1	1	1	1	1	0	1	1	1	1	1	1	2	29	0	0	0
233	1	69			1	2	0	1	1	1	1	1	5	0	1	1	1	1	1	1	1	1	1	1	1	1	1	1	1	1	1	1	1	1	1	1	1	1	1	1	1	1	1	1	5	30	0	0	0
234	1	82			1	3	0	1	1	1	1	1	5	0	1	1	1	1	1	1	1	1	1	1	1	1	1	1	1	1	1	1	0	1	0	1	1	1	1	1	1	1	1	1	3	28	0	0	0
235	2	84			0	2	1	1	1	1	0	0	3	1	1	1	1	1	1	1	1	1	1	1	1	1	1	1	1	1	1	1	1	0	0	1	1	0	1	1	1	1	1	1	2	27	0	0	0
236	1	84			0	3	0	1	0	1	0	0	2	0	1	0	0	0	1	1	1	1	1	1	1	1	1	1	1	1	1	1	1	1	0	1	1	0	1	1	1	1	1	1	3	26	1	0	0
237	2	80			1	2	0	1	1	1	1	1	5	0	1	1	1	1	1	1	1	1	1	1	1	1	1	1	1	1	1	1	1	1	1	1	1	1	1	1	1	1	1	1	5	30	0	0	0
238	2	81			1	3	0	1	1	1	1	1	5	0	1	1	1	1	1	1	1	1	1	1	1	1	1	1	1	1	1	0	1	0	0	1	1	0	1	1	1	1	1	0	2	25	0	0	0
239	2	80			1	2	0	1	1	1	1	1	5	0	1	1	1	1	1	1	1	1	1	1	1	1	1	1	1	1	1	1	1	1	1	1	1	1	1	1	1	1	1	1	2	30	0	0	0
240	2	68			1	3	0	1	1	1	1	1	5	0	1	1	1	1	1	1	1	1	1	1	1	1	1	1	1	1	1	1	1	0	1	1	1	0	1	1	1	1	1	1	2	28	0	0	0
241	2	70			0	0	1	1	0	1	0	0	2	1	1	1	1	0	1	1	1	1	1	1	1	1	1	1	1	1	1	1	1	0	0	1	1	0	1	1	1	1	1	1	2	26	0	1	1
242	1	68			1	3	0	1	1	1	1	1	5	0	1	1	1	1	1	1	1	1	1	1	1	1	1	1	1	1	1	1	1	1	1	1	1	1	1	1	1	1	1	1	4	30	0	0	0
243	1	71			1	3	0	1	1	1	1	1	5	0	1	1	1	1	1	1	1	1	1	1	1	1	1	1	1	1	1	1	1	1	1	1	1	1	1	1	1	1	1	1	3	30	0	0	0
244	2	67			1	3	0	1	1	1	1	1	5	0	1	1	1	1	1	1	1	1	1	1	1	1	1	1	1	1	1	1	1	1	1	1	1	1	1	1	1	1	1	1	2	30	0	0	0
245	1	70			1	2	0	1	1	1	1	1	5	0	1	1	1	1	1	1	1	1	1	1	1	1	1	1	1	1	1	1	1	1	1	1	1	1	1	1	1	1	1	1	3	30	0	0	0
246	2	81			1	3	0	1	1	1	1	1	5	0	1	1	1	1	1	1	1	1	1	1	1	1	1	1	0	1	1	1	1	0	1	1	1	0	1	1	1	1	1	1	3	27	0	0	0
247	1	67			1	3	0	1	1	1	1	1	5	0	1	1	1	1	1	1	1	1	1	1	1	1	1	1	1	1	1	1	1	1	1	1	1	1	1	1	1	1	1	1	3	30	0	0	0
248	1	66			1	2	0	1	1	1	1	1	5	0	1	1	1	1	1	1	1	1	1	1	1	1	1	1	1	1	1	1	1	1	1	1	1	1	1	1	1	1	1	1	4	30	0	0	0
249	1	81			1	3	0	1	1	1	1	1	5	0	1	1	1	1	1	1	1	1	1	1	1	1	1	1	1	1	1	1	1	0	1	1	1	1	1	1	1	1	0	1	3	28	0	0	0
250	1	81			1	3	0	1	1	1	1	1	5	0	1	1	1	1	1	1	1	1	1	1	1	1	1	1	1	1	1	1	1	1	0	1	1	1	1	1	1	1	1	1	5	29	0	0	0
251	2	73			1	3	0	1	1	1	1	1	5	0	1	1	1	1	1	1	1	1	1	1	1	1	1	1	1	1	1	0	1	1	0	1	1	0	1	1	1	1	1	1	2	27	0	1	0
252	1	69			1	3	0	1	1	1	1	1	5	0	1	1	1	1	1	1	1	1	1	1	1	1	1	1	1	1	1	1	1	0	1	1	1	1	1	1	1	1	1	1	3	29	0	0	0
253	1	79			1	2	0	1	1	1	1	1	5	0	1	1	1	1	1	1	1	1	1	1	1	1	1	1	1	1	1	1	1	1	0	1	1	1	1	1	1	1	1	1	4	29	0	0	0
254	2	84			1	3	0	1	1	1	1	1	5	0	1	1	1	1	1	1	1	1	1	1	1	1	1	1	1	1	1	1	1	1	1	1	1	1	1	1	1	1	1	1	5	30	0	0	0
255	2	77			1	3	0	1	1	1	1	1	5	0	1	1	1	1	1	1	1	1	1	1	1	1	1	1	1	1	1	1	1	1	1	1	1	1	1	1	1	1	1	1	2	30	0	0	0
256	2	76			1	3	0	1	1	1	1	1	5	0	1	1	1	1	1	1	1	1	1	1	1	1	1	1	1	1	1	1	1	0	1	1	1	1	1	1	1	1	1	1	3	29	0	0	0
257	2	82			0	3	0	1	1	1	0	1	4	0	1	1	1	1	1	1	1	1	1	1	1	1	1	1	1	1	1	1	1	0	1	1	1	1	1	1	1	1	1	1	3	29	0	0	0
258	2	78			1	3	0	1	1	1	1	1	5	0	1	1	1	1	1	1	1	1	1	1	1	1	1	1	1	1	1	1	1	1	1	1	1	1	1	1	1	1	1	1	5	30	0	0	0
259	2	79			0	2	1	1	1	1	0	0	3	1	1	1	1	1	1	1	1	1	1	1	1	1	1	1	1	1	1	1	1	0	0	1	1	0	1	1	1	1	1	1	2	27	0	0	0
260	1	86			0	1	1	1	0	0	0	0	1	1	1	0	0	0	0	1	1	1	1	1	1	1	1	1	1	0	1	0	1	1	0	1	1	0	1	1	1	1	1	0	2	22	1	1	1
261	2	72			1	3	0	1	1	1	1	1	5	0	1	1	1	1	1	1	1	1	1	1	1	1	1	1	1	1	1	1	1	1	1	1	1	1	1	1	1	1	1	1	3	30	0	0	0
262	2	72			1	3	0	1	1	1	1	1	5	0	1	1	1	1	1	1	1	1	1	1	1	1	1	1	1	1	1	1	1	1	1	1	1	0	1	1	1	1	1	1	2	29	0	0	0
263	1	77			1	3	0	1	1	1	1	1	5	0	1	1	1	1	1	1	1	1	1	1	1	1	1	1	1	1	1	1	1	1	1	1	1	1	1	1	1	1	1	1	3	30	0	0	0
264	1	77			1	3	0	1	1	1	1	1	5	0	1	1	1	1	1	1	1	1	1	1	1	1	1	1	1	1	1	1	0	1	1	1	1	0	1	1	1	1	1	1	4	28	0	0	0
265	1	68			1	3	0	1	1	1	1	1	5	0	1	1	1	1	1	1	1	1	1	1	1	1	1	1	1	1	1	1	1	1	0	1	1	0	1	1	1	1	1	1	2	28	0	0	0
266	2	72			1	3	0	1	1	1	1	1	5	0	1	1	1	1	1	1	1	1	1	1	1	1	1	1	1	1	1	1	1	0	1	1	1	1	1	1	1	1	1	1	3	29	0	1	1
267	1	81			0	3	0	1	1	1	0	1	4	0	1	1	1	1	1	1	1	1	1	1	1	1	1	1	1	1	1	1	1	0	1	1	1	0	1	1	1	1	1	1	3	28	0	0	0
268	2	77			0	3	0	1	0	1	1	1	4	0	1	1	1	1	1	1	1	1	1	1	1	1	1	1	1	1	1	1	1	0	0	1	1	0	1	1	1	1	1	1	2	27	0	0	0
269	1	67			0	3	0	1	0	1	1	1	4	0	1	1	1	1	1	1	1	1	1	1	1	1	1	1	1	1	1	1	1	1	1	1	1	1	1	1	1	1	1	1	4	30	0	0	1
270	2	78			1	3	0	1	1	1	1	1	5	0	1	1	1	1	1	1	1	1	1	1	1	1	1	1	1	1	1	1	1	0	1	1	1	1	1	1	1	1	1	1	4	29	0	0	0
271	2	75			0	3	0	1	1	1	0	1	4	0	1	1	1	1	1	1	1	1	1	1	1	1	1	1	1	1	1	1	1	1	1	1	1	0	1	1	1	1	1	1	4	29	0	0	1
272	1	83			1	3	0	1	1	1	1	1	5	0	1	1	1	1	1	1	1	1	1	1	1	1	1	1	1	1	1	1	1	0	1	1	1	1	1	1	1	1	1	1	5	29	0	0	0
273	2	77			1	1	0	1	1	1	1	1	5	0	1	1	1	1	1	1	1	1	1	1	1	1	1	1	1	1	1	0	1	0	1	1	1	1	1	1	1	1	1	1	4	28	0	0	0
274	2	76			0	1	1	1	0	1	0	0	2	1	1	1	1	1	1	1	1	1	1	1	1	1	1	1	1	1	1	1	1	1	1	1	1	1	1	1	1	1	1	1	4	30	0	0	0
275	2	69			1	2	1	1	1	1	1	1	5	1	1	1	1	0	1	1	1	1	1	1	1	1	1	1	1	1	1	1	1	1	1	1	1	0	1	1	1	1	1	1	1	28	0	0	0
276	2	70			1	3	0	1	1	1	1	1	5	0	1	1	1	1	1	1	1	1	1	1	1	1	1	1	1	1	1	1	1	1	0	1	1	0	1	1	1	1	1	1	3	28	0	0	0
277	1	85			1	3	0	1	1	1	1	1	5	0	1	1	1	1	1	1	1	1	1	1	1	1	1	1	1	1	1	1	1	0	1	1	1	1	1	1	1	1	1	1	3	29	0	0	0
278	2	74			1	3	0	1	1	1	1	1	5	0	1	1	1	1	1	1	1	1	1	1	1	1	1	1	1	1	1	0	1	1	1	1	1	1	1	1	1	1	1	1	3	29	0	0	0
279	2	78			1	3	0	1	1	1	1	1	5	0	1	1	1	1	1	1	1	1	1	1	1	1	1	1	0	1	0	0	1	0	0	1	1	0	1	1	1	1	1	0	1	23	0	1	0
280	2	76			0	3	0	1	1	1	0	1	4	0	1	1	1	1	1	1	1	1	1	1	1	1	1	1	1	1	1	1	1	0	1	1	1	0	1	1	1	1	1	1	4	28	0	0	0
281	1	66			1	3	0	1	1	1	1	1	5	0	1	1	1	1	1	1	1	1	1	1	1	1	1	1	1	1	1	1	1	1	1	1	1	1	1	1	1	1	1	1	4	30	0	0	0
282	2	72			1	3	0	1	1	1	1	1	5	0	1	1	1	1	1	1	1	1	1	1	1	1	1	1	1	1	1	1	1	1	1	1	1	1	1	1	1	1	1	1	4	30	0	0	0
283	1	75			1	3	0	1	1	1	1	1	5	0	1	1	1	1	1	1	1	1	1	1	1	1	1	1	1	1	1	1	1	1	0	1	1	1	1	1	1	1	1	1	5	29	0	0	0
284	1	70			1	3	0	1	1	1	1	1	5	0	1	1	1	1	1	1	1	1	1	1	1	1	1	1	1	1	1	1	1	1	1	1	1	1	1	1	1	1	1	1	3	30	0	0	0
285	2	81			1	3	0	1	1	1	1	1	5	0	1	1	1	1	1	1	1	1	1	1	1	1	1	1	1	1	1	1	1	1	1	1	1	1	1	1	1	1	1	1	5	30	0	0	0
286	2	75			1	3	0	1	1	1	1	1	5	0	1	1	1	1	1	1	1	1	1	1	1	1	1	1	1	1	1	1	1	0	1	1	1	1	1	1	1	1	1	1	4	29	0	0	0
287	1	77			1	3	0	1	1	1	1	1	5	0	1	1	1	1	1	1	1	1	1	1	1	1	1	1	1	1	1	1	1	1	1	1	1	1	1	1	1	1	1	1	5	30	0	0	0
288	2	67			1	3	0	1	1	1	1	1	5	0	1	1	1	1	1	1	1	1	1	1	1	1	1	1	1	1	1	1	1	1	1	1	1	1	1	1	1	1	1	1	2	30	0	0	0
289	2	78			1	3	0	1	1	1	1	1	5	0	1	1	1	1	1	1	1	1	1	1	1	1	1	1	1	1	1	1	1	1	1	1	1	0	1	1	1	1	1	1	1	29	0	0	0
290	1	67			1	3	0	1	1	1	1	1	5	0	1	1	1	1	1	1	1	1	1	1	1	1	1	1	1	1	1	1	1	1	0	1	1	1	1	1	1	1	1	1	3	29	0	0	0
291	2	77			0	3	0	1	1	1	0	1	4	0	1	1	1	1	1	1	1	1	1	1	1	1	1	1	1	1	1	1	1	1	1	1	1	0	1	1	1	1	1	1	1	29	0	0	0
292	2	77			1	3	0	1	1	1	1	1	5	0	1	1	1	0	1	1	1	1	1	1	1	1	1	1	1	1	1	1	1	1	1	1	1	0	1	1	1	1	1	1	1	28	0	0	0
293	2	77			1	3	0	1	1	1	1	1	5	0	1	1	1	1	1	1	1	1	1	1	1	1	1	1	1	1	1	1	1	1	1	1	1	0	1	1	1	1	1	1	3	29	0	0	0
294	2	79			0	3	0	1	1	1	0	1	4	0	1	1	1	1	1	1	1	1	1	1	1	1	1	1	1	1	1	1	1	1	1	1	1	0	1	1	1	1	1	1	4	29	0	0	0
295	2	67			1	3	0	1	1	1	1	1	5	0	1	1	1	1	1	1	1	1	1	1	1	1	1	1	1	1	1	1	1	1	1	1	1	1	1	1	1	1	1	1	3	30	0	0	0
296	1	82			0	3	0	1	1	1	0	1	4	0	1	1	1	1	1	1	1	1	1	1	1	1	1	1	1	1	1	1	1	0	1	1	1	0	1	1	1	1	1	1	4	28	0	0	0
297	1	78			1	3	0	1	1	1	1	1	5	0	1	1	1	1	1	1	1	1	1	1	1	1	1	1	1	1	1	1	1	1	1	1	1	1	1	1	1	1	1	1	4	30	0	0	0
298	2	66			1	3	0	1	1	1	1	1	5	0	1	1	1	1	1	1	1	1	1	1	1	1	1	1	1	1	1	1	1	1	1	1	1	0	1	1	1	1	1	1	3	29	0	0	0
299	2	70			1	3	0	1	1	1	1	1	5	0	1	1	1	1	1	1	1	1	1	1	1	1	1	1	1	1	1	1	1	1	1	1	1	0	1	1	1	1	1	1	2	29	0	0	0
300	1	71			1	3	0	1	1	1	1	1	5	0	1	1	1	1	1	1	1	1	1	1	1	1	1	1	1	1	1	1	1	1	1	1	1	1	1	1	1	1	1	1	5	30	0	0	0
301	2	83			1	3	0	1	1	1	1	1	5	0	1	1	1	1	1	1	1	1	1	1	1	1	1	1	1	1	1	1	1	1	1	1	1	1	1	1	1	1	1	1	4	30	0	0	0
302	1	82			0	2	0	1	1	1	0	1	4	0	1	1	1	1	1	1	1	1	1	1	1	1	1	1	1	1	1	1	1	0	0	1	1	1	1	1	1	1	1	1	5	28	0	0	0
303	1	72			1	2	0	1	1	1	1	1	5	0	1	1	1	1	1	1	1	1	1	1	1	1	1	1	1	1	1	1	1	1	1	1	1	1	1	1	1	1	1	1	4	30	0	0	0
304	1	78			1	2	0	1	1	1	1	1	5	0	1	1	1	1	1	1	1	1	1	1	1	1	1	1	1	1	1	1	1	0	1	1	1	1	1	1	1	1	1	1	5	29	0	0	0
305	2	78			0	3	0	1	0	1	1	1	4	0	1	1	1	1	1	1	1	1	1	1	1	1	1	1	1	1	1	0	1	1	1	1	1	0	1	1	1	1	1	1	2	28	0	1	0
306	2	85			0	2	1	0	0	0	0	0	0	1	1	1	1	1	1	1	1	1	1	1	1	1	1	1	1	1	1	0	1	0	1	1	1	1	1	1	1	0	1	0	2	24	1	1	0
307	1	87			0	2	1	0	1	1	0	0	2	1	1	1	1	1	1	1	1	1	1	1	1	1	1	1	1	1	1	0	1	0	1	1	1	1	1	1	1	1	1	0	2	27	0	0	0
308	2	79			0	3	0	1	1	0	1	0	3	0	1	1	1	1	1	1	1	1	1	1	1	1	1	1	1	1	1	1	0	0	0	1	1	1	1	1	1	1	1	1	5	27	0	0	0
309	2	69			0	3	0	1	1	1	1	0	3	0	1	1	1	1	1	1	1	1	1	1	1	1	1	1	1	1	1	1	1	1	1	1	1	1	1	1	1	1	1	1	4	30	0	1	0
310	2	80			0	3	0	1	1	1	1	0	4	0	1	1	1	1	1	1	1	1	1	1	1	1	1	1	1	1	1	1	1	1	1	1	1	1	1	1	1	1	1	1	4	30	0	0	0
311	1	85			0	3	0	1	1	1	1	0	4	0	1	1	1	1	1	1	1	1	1	1	1	1	1	1	1	1	1	1	1	1	1	1	1	1	1	1	1	1	1	1	3	30	0	0	0
312	1	76			0	3	0	1	1	1	1	0	4	0	1	1	1	1	1	1	1	1	1	1	1	1	1	1	1	1	1	1	1	1	1	1	1	1	1	1	1	1	1	1	4	30	0	0	0
313	2	77			1	1	0	1	1	1	1	1	5	0	1	0	0	1	0	1	1	1	0	0	0	0	0	1	0	0	0	0	1	0	1	1	1	0	1	1	1	0	1	1	5	16	1	1	0
314	1	71			1	3	0	1	1	1	1	1	5	0	1	1	1	1	1	1	1	1	1	1	1	1	1	1	1	1	1	1	1	1	1	1	1	1	1	1	1	1	1	1	5	30	0	0	0
315	1	66			1	3	0	1	1	1	1	1	5	0	1	1	1	1	1	1	1	1	1	1	1	1	1	1	1	1	1	1	1	1	1	1	1	1	1	1	1	1	1	1	4	30	0	0	0
316	2	74			1	2	0	1	1	1	1	1	5	0	1	1	1	1	1	1	1	1	1	1	1	0	1	1	1	1	1	0	1	1	0	1	1	1	1	1	1	1	1	0	4	26	1	1	0
317	1	82			0	2	0	1	0	1	1	1	4	0	1	1	1	1	1	1	1	1	1	0	1	0	1	1	0	0	0	0	1	0	0	1	1	0	1	1	1	0	1	1	3	20	1	1	0
318	1	80			1	3	0	1	1	1	1	1	5	0	1	1	1	1	1	1	1	1	1	1	1	1	1	1	1	1	1	0	1	1	1	1	1	1	1	1	1	1	1	1	5	29	0	0	0
319	1	82			1	2	0	1	1	1	1	1	5	0	1	1	1	1	0	1	1	0	1	1	1	0	1	1	1	1	0	0	1	1	0	1	1	0	1	1	1	1	1	0	3	22	1	0	1
320	2	81			1	2	0	1	1	1	1	1	5	0	1	1	1	1	1	1	1	1	1	1	1	0	1	1	1	1	0	0	1	1	1	1	1	0	1	1	1	1	1	1	5	26	1	0	0
321	1	74			1	3	0	1	1	1	1	1	5	0	1	1	1	1	1	1	1	1	1	1	1	1	1	1	1	1	1	1	1	1	1	1	1	1	1	1	1	1	1	1	3	30	0	0	0
322	1	79			1	3	0	1	1	1	1	1	5	0	1	1	1	1	1	1	1	1	1	1	1	1	1	1	1	1	1	1	1	1	1	1	1	1	1	1	1	1	1	1	3	30	0	0	0
323	2	84			1	3	0	1	1	1	1	1	5	0	1	1	0	0	0	1	1	1	1	1	1	1	1	1	0	1	0	0	1	1	1	1	1	1	1	1	1	1	1	0	3	24	1	1	0
324	1	74			1	3	0	1	1	1	1	1	5	0	1	1	0	0	0	1	1	1	1	1	1	0	1	1	0	0	0	0	1	0	1	1	1	0	1	1	1	1	1	0	3	20	1	1	0
325	2	75			1	3	0	1	1	1	1	1	5	0	1	1	1	1	1	1	1	1	1	1	1	1	1	1	1	1	1	1	1	1	1	1	1	1	1	1	1	1	1	1	4	30	0	0	0
326	1	70			1	3	0	1	1	1	1	1	5	0	1	1	1	1	0	1	1	1	1	1	1	1	1	1	0	0	0	0	1	1	1	1	1	1	1	1	1	1	1	0	4	24	1	1	0
327	1	81			1	3	0	1	1	1	1	1	5	0	1	1	1	1	1	1	1	1	1	1	1	1	1	1	1	1	1	1	1	1	1	1	1	1	1	1	1	1	1	1	2	30	0	0	0
328	2	68			1	3	0	1	1	1	1	1	5	0	1	1	1	1	1	1	1	1	1	1	1	1	1	1	1	1	1	1	1	1	1	1	1	1	1	1	1	1	1	1	4	30	0	0	0
329	2	71			1	3	0	1	1	1	1	1	5	0	1	1	1	1	1	1	1	1	1	1	1	1	1	1	1	1	1	1	1	1	1	1	1	1	1	1	1	1	1	1	5	30	0	0	0
330	2	71			1	3	0	1	1	1	1	1	5	0	1	1	1	1	1	1	1	1	1	1	1	1	1	1	1	1	1	1	1	1	1	1	1	1	1	1	1	1	1	1	5	30	0	0	0
331	2	70			1	3	0	1	1	1	1	1	5	0	1	1	1	1	0	1	1	1	1	1	1	0	0	1	0	0	0	0	1	0	0	1	1	0	1	1	0	1	1	1	3	19	1	1	0
332	1	82			1	2	1	1	1	1	1	1	5	1	1	1	1	1	1	1	1	1	1	0	1	1	1	1	1	1	1	0	1	1	1	1	1	1	1	1	1	1	1	1	4	28	0	0	0
333	1	79			1	3	0	1	1	1	1	1	5	0	1	1	1	1	1	1	1	1	1	1	1	1	1	1	1	1	1	0	1	1	1	1	1	1	1	1	1	1	1	1	4	29	0	0	0
334	2	82			1	3	0	1	1	1	1	1	5	0	1	1	1	1	1	1	1	1	1	1	1	1	1	1	1	1	1	0	1	1	1	1	1	1	1	1	1	1	1	1	3	29	0	0	0
335	2	67			0	2	0	1	1	0	0	1	3	0	1	1	1	1	1	1	1	1	1	0	1	0	1	1	1	1	0	0	1	1	1	1	1	1	1	1	1	0	1	0	3	24	1	0	0
336	1	66			1	3	0	1	1	1	1	1	5	0	1	1	1	1	0	1	1	1	1	1	1	1	1	1	1	1	1	0	1	1	1	1	1	1	1	1	1	1	1	1	3	28	0	0	0
337	1	68			1	3	0	1	1	1	1	1	5	0	1	1	1	1	1	1	1	1	1	1	1	1	1	1	1	1	1	0	1	1	1	1	1	1	1	1	1	1	1	1	3	29	0	0	0
338	1	78			0	2	1	0	0	0	0	0	0	1	1	1	1	1	0	1	1	1	0	1	1	1	0	1	1	0	0	0	1	0	0	1	1	0	1	1	1	1	0	0	3	19	1	0	1
339	2	80			1	3	0	1	1	1	1	1	5	0	1	1	1	1	1	1	1	1	1	1	1	1	1	1	1	1	1	1	1	1	1	1	1	1	1	1	1	1	1	1	4	30	0	0	0
340	2	70			1	3	0	1	1	1	1	1	5	0	1	1	1	1	1	1	1	1	1	1	1	1	1	1	1	1	1	0	1	1	1	1	1	1	1	1	1	1	1	1	5	29	0	0	0
341	2	79			0	1	1	0	0	0	0	0	0	1	1	0	1	1	1	1	1	1	0	0	1	1	0	1	1	0	0	0	0	1	0	1	1	0	1	1	1	1	0	0	2	18	1	1	0
342	2	83			0	2	1	1	0	0	0	0	1	1	1	1	1	0	1	1	1	1	1	0	1	0	1	1	1	0	0	0	1	0	1	1	1	1	1	1	1	1	0	0	2	21	1	0	0
343	1	80			1	3	0	1	1	1	1	1	5	0	1	1	1	1	1	1	1	1	1	1	1	1	1	1	1	1	1	0	1	1	1	1	1	1	1	1	1	1	1	1	4	29	0	0	0
344	2	74			1	3	0	1	1	1	1	1	5	0	1	1	1	1	1	1	1	1	1	1	1	1	1	1	1	0	1	1	1	1	1	1	1	1	1	1	1	1	1	1	2	29	0	0	0
345	1	75			1	3	0	1	1	1	1	1	5	0	1	1	1	1	1	1	1	1	1	1	1	1	1	1	1	1	1	1	1	1	1	1	1	1	1	1	1	1	1	1	3	30	0	0	0
346	1	69			1	3	0	1	1	1	1	1	5	0	1	1	1	1	1	1	1	1	1	1	1	1	1	1	1	0	1	1	1	1	1	1	1	1	1	1	1	1	1	1	5	29	0	0	0
347	1	80			1	3	0	1	1	1	1	1	5	0	1	1	1	1	1	1	1	1	0	1	1	1	1	1	1	1	1	1	1	1	1	1	1	1	1	1	1	1	1	1	3	29	0	0	0
348	1	67			1	3	0	1	1	1	1	1	5	0	1	1	1	1	1	1	1	1	1	1	1	0	1	1	1	1	1	1	1	1	1	1	1	1	1	1	1	1	1	1	5	29	0	0	0
349	2	68			1	3	0	1	1	1	1	1	5	0	1	1	0	0	0	1	1	1	1	0	1	1	0	1	1	1	0	1	1	1	1	1	1	1	0	1	1	0	1	0	3	22	1	0	0
350	1	83			0	2	0	1	0	0	1	1	3	0	1	1	1	0	1	1	1	1	1	0	1	1	0	1	1	0	0	1	1	1	1	1	1	0	1	1	1	0	1	1	3	23	1	0	1
351	1	70			1	3	0	1	1	1	1	1	5	0	1	1	1	1	1	1	1	1	1	1	1	1	1	1	1	0	1	1	1	1	1	1	1	1	1	1	1	1	1	1	3	29	0	0	0
352	2	76			0	2	1	1	1	1	0	1	4	1	1	1	1	1	0	1	1	1	1	0	1	1	0	1	1	0	0	1	1	0	1	1	1	0	1	1	1	0	1	0	3	21	1	0	1
353	2	72			1	3	0	1	1	1	1	1	5	0	1	1	1	1	0	1	1	1	1	1	1	1	1	1	1	1	0	1	1	1	1	1	1	1	1	1	1	1	1	1	4	28	0	0	0
354	2	71			1	3	0	1	1	1	1	1	5	0	1	1	1	1	1	1	1	1	1	0	1	1	1	1	1	1	0	1	1	1	1	1	1	1	1	1	1	1	1	1	4	28	0	0	0
355	2	81			1	2	0	1	1	1	1	1	5	0	1	1	1	1	1	1	1	1	1	1	1	0	1	1	1	1	0	1	1	1	1	1	1	1	1	1	1	1	1	1	3	28	0	0	0
356	2	84			0	2	1	1	1	1	0	0	3	1	1	1	1	1	1	1	1	1	1	1	1	0	1	1	1	0	0	0	1	0	0	1	1	0	1	1	1	1	1	0	2	22	1	0	1
357	1	71			0	3	0	1	1	1	0	1	4	0	1	1	1	1	1	1	1	1	1	1	1	1	1	1	1	1	1	1	1	1	1	1	1	1	1	1	1	1	1	0	3	29	0	0	0
358	1	85			1	3	0	1	1	1	1	1	5	0	1	1	1	1	1	1	1	1	1	1	1	1	1	1	1	0	1	1	1	1	1	1	1	1	1	1	1	1	1	1	4	29	0	0	0
359	1	80			1	2	1	1	1	1	1	1	5	1	1	1	1	1	1	1	1	1	1	1	1	0	1	1	1	1	1	0	1	1	0	1	1	1	1	1	1	0	1	1	5	26	1	0	0
360	2	75			1	2	0	1	1	1	1	1	5	0	1	1	1	1	1	1	1	1	1	1	1	0	1	1	1	0	0	0	1	0	1	1	1	1	1	1	1	0	1	0	3	23	1	0	0
361	1	74			1	3	0	1	1	1	1	1	5	0	1	1	1	1	1	1	1	1	1	1	1	0	1	1	1	1	0	1	1	1	1	1	1	1	1	1	1	1	1	1	4	28	0	0	0
362	1	72			1	3	0	1	1	1	1	1	5	0	1	1	1	1	1	1	1	1	1	1	1	1	1	1	1	1	0	1	1	1	1	1	1	1	1	1	1	1	1	1	3	29	0	0	0
363	2	78			1	3	0	1	1	1	1	1	5	0	1	1	1	1	1	1	1	1	1	1	1	0	1	1	1	1	1	1	1	1	1	1	1	1	1	1	1	1	1	1	3	29	0	0	0
364	1	88			0	3	0	0	1	1	1	1	4	0	1	1	1	1	1	1	1	1	1	1	1	1	1	1	1	0	1	1	1	1	1	1	1	1	1	1	1	1	1	1	2	29	0	0	0
365	2	67			1	3	0	1	1	1	1	1	5	0	1	1	1	1	1	1	1	1	1	1	1	1	1	1	1	1	1	1	1	1	1	1	1	1	1	1	1	1	1	0	3	29	0	0	0
366	1	71			1	3	0	1	1	1	1	1	5	0	1	1	1	1	1	1	1	1	1	1	1	1	1	1	1	0	1	1	1	1	1	1	1	1	1	1	1	1	1	1	5	29	0	0	0
367	1	68			1	3	0	1	1	1	1	1	5	0	1	1	1	1	1	1	1	1	1	1	1	1	1	1	1	1	1	0	1	1	1	1	1	1	1	1	1	1	1	1	4	29	0	0	0
368	1	77			1	2	1	1	1	1	1	1	5	1	1	1	1	1	0	1	1	1	1	0	1	1	0	1	0	1	0	1	1	1	0	1	1	1	1	1	1	1	0	1	4	23	1	3	0
369	1	68			1	3	0	1	1	1	1	1	5	0	1	1	1	1	1	1	1	1	1	1	1	1	1	1	1	1	1	1	1	1	1	1	1	1	1	1	1	1	1	1	3	30	0	0	0
370	1	85			0	2	0	1	1	1	0	0	3	0	1	1	0	0	0	1	1	0	0	1	1	1	0	1	1	0	0	0	1	1	0	1	1	0	1	1	1	1	1	0	2	19	1	0	1
371	2	81			0	2	1	1	0	0	0	0	1	1	1	1	1	1	0	1	1	0	0	0	1	0	1	1	1	0	0	1	1	0	1	1	1	0	1	1	0	1	1	0	2	19	1	1	3
372	2	70			1	0	1	1	1	1	1	1	5	1	1	1	1	1	1	1	1	1	1	1	1	1	1	1	1	1	1	0	1	1	1	1	1	1	1	1	1	1	1	0	3	28	0	0	0
373	2	80			1	3	0	1	1	1	1	1	5	0	1	1	1	1	1	1	1	1	1	1	1	1	1	1	1	1	1	1	1	1	1	1	1	1	1	1	1	1	1	1	2	30	0	0	0
374	1	69			1	2	1	1	1	1	1	1	5	1	0	1	1	1	1	1	1	1	1	0	1	0	1	1	0	0	0	0	1	0	0	1	1	1	1	1	1	1	1	1	2	21	1	1	0
375	1	71			0	3	0	1	0	0	1	1	3	0	1	1	1	1	1	1	1	1	1	1	1	1	1	1	0	1	1	1	1	1	1	1	1	1	1	1	1	0	1	1	3	28	0	0	0
376	2	66			1	3	0	1	1	1	1	1	5	0	1	1	1	1	1	1	1	1	1	1	1	1	1	1	1	1	1	0	1	1	1	1	1	1	1	1	1	1	1	1	4	29	0	0	0
377	2	79			1	3	0	1	1	1	1	1	5	0	1	1	1	1	1	1	1	1	1	0	1	1	1	1	1	1	1	1	1	1	1	1	1	1	1	1	1	1	1	0	4	28	0	0	0
378	2	68			1	3	0	1	1	1	1	1	5	0	1	1	1	1	1	1	1	1	1	1	1	1	1	1	0	1	1	1	1	1	1	1	1	1	1	1	1	1	1	1	4	29	0	0	0
379	1	81			0	2	0	1	1	1	0	1	4	0	1	1	1	1	0	1	1	1	1	0	1	0	1	1	1	0	0	0	1	0	1	1	1	1	1	1	1	0	0	0	4	20	1	1	3
380	2	73			1	3	0	1	1	1	1	1	5	0	1	1	1	1	1	1	1	1	1	1	1	1	1	1	1	0	1	1	1	1	1	1	1	1	1	1	1	1	1	1	5	29	0	0	0
381	2	74			0	2	0	1	1	1	0	1	4	0	1	1	1	0	1	1	1	1	1	1	1	1	0	1	1	0	0	0	1	1	0	1	1	1	1	1	1	0	0	1	2	22	1	0	1
382	1	81			1	3	0	1	1	1	1	1	5	0	1	1	1	1	1	1	1	1	1	1	1	1	1	1	1	1	1	0	1	1	1	1	1	1	1	1	1	1	1	1	3	29	0	0	0
383	1	75			0	3	0	1	1	1	0	1	4	0	1	1	1	1	1	1	1	1	1	0	1	1	1	1	1	1	1	1	1	1	1	1	1	1	1	1	1	1	1	1	3	29	0	0	0
384	2	72			1	2	1	1	1	1	1	1	5	1	1	0	0	1	0	1	1	1	0	0	1	1	0	1	1	0	0	0	1	1	0	1	1	0	1	1	1	0	0	1	2	18	1	1	3
385	1	90			1	3	0	1	1	1	1	1	5	0	1	1	1	1	1	1	1	1	1	1	1	1	1	1	1	1	0	1	1	1	1	1	1	1	1	1	1	1	1	1	4	29	0	0	0
386	1	79			1	3	0	1	1	1	1	1	5	0	1	1	1	1	1	1	1	1	1	1	1	1	1	1	1	1	1	1	1	1	1	1	1	1	1	1	1	1	1	1	4	30	0	0	0
387	1	76			1	2	0	1	1	1	1	1	5	0	1	0	1	1	1	1	1	1	1	0	1	1	0	1	0	0	0	0	1	1	1	1	1	1	0	1	1	1	0	0	3	20	1	0	3
388	2	84			1	3	0	1	1	1	1	1	5	0	1	1	1	1	1	1	1	1	1	1	1	1	1	1	1	1	1	0	1	1	1	1	1	1	1	1	1	1	1	1	5	29	0	0	0
389	2	87			0	2	0	1	0	1	0	0	2	0	1	1	1	1	0	1	0	1	1	1	1	1	0	1	0	0	0	0	1	1	1	1	1	1	1	1	1	0	0	0	2	20	1	1	3
390	2	77			0	2	1	1	0	1	0	0	2	1	1	1	1	1	0	0	1	1	1	1	1	1	0	1	0	1	0	0	1	1	0	1	1	0	1	1	1	1	0	0	5	20	1	1	1
391	2	74			1	3	0	1	1	1	1	1	5	0	1	1	1	1	1	1	1	1	1	1	1	1	1	1	1	1	0	1	1	1	1	1	1	1	1	1	1	1	1	1	2	29	0	0	0
392	2	71			1	2	0	1	1	1	1	1	5	0	1	1	0	0	0	1	1	1	1	1	1	0	0	1	1	1	0	0	1	0	1	1	1	0	1	1	1	1	0	0	3	20	1	0	1
393	1	82			1	3	0	1	1	1	1	1	5	0	1	1	1	1	1	1	1	1	1	1	1	1	1	1	1	1	1	1	1	1	1	1	1	1	1	1	1	1	1	1	4	30	0	0	0
394	2	69			1	3	0	1	1	1	1	1	5	0	1	1	1	1	1	1	1	1	1	1	1	1	1	1	1	1	1	1	1	1	1	1	1	1	1	1	1	1	1	1	4	30	0	0	0
395	1	80			1	3	0	1	1	1	1	1	5	0	1	1	1	1	1	1	1	1	1	1	1	1	1	1	1	1	1	1	1	1	0	1	1	1	1	1	1	1	1	1	5	29	0	0	0
396	1	74			0	2	1	0	0	1	0	1	3	1	0	1	1	1	1	1	1	1	1	1	1	1	0	1	1	1	0	0	1	1	0	1	1	0	1	1	1	1	1	1	4	24	1	1	0
397	1	82			1	3	0	1	1	1	1	1	5	0	1	1	1	1	1	1	1	1	1	1	1	1	1	1	1	1	1	1	1	1	1	1	1	1	1	1	1	1	1	1	5	30	0	0	0
398	1	67			0	3	0	1	1	0	1	1	4	0	0	1	1	1	1	1	1	1	1	1	1	1	0	1	1	0	0	0	1	1	0	1	1	1	1	1	1	1	0	0	2	22	1	0	1
399	2	82			1	2	1	1	1	1	1	1	5	1	0	1	1	1	1	1	1	1	1	0	1	0	1	1	1	0	0	1	1	0	1	1	1	0	0	1	1	1	0	1	4	21	1	1	3
400	1	77			1	2	0	1	1	1	1	1	5	0	0	1	1	1	1	1	1	1	1	1	1	1	0	1	1	1	0	0	1	0	0	1	1	0	1	1	0	1	0	1	3	21	1	1	3
401	1	85			1	3	0	1	1	1	1	1	5	0	1	1	1	1	1	1	1	1	1	1	1	1	1	1	0	1	1	1	1	1	1	1	1	1	1	1	1	1	1	1	5	29	0	0	0
402	2	73			1	3	0	1	1	1	1	1	5	0	1	1	1	1	1	1	1	1	1	1	1	1	1	1	1	1	0	1	1	1	1	1	1	1	1	1	1	1	1	1	2	29	0	0	0
403	2	78			1	3	0	1	1	1	1	1	5	0	1	1	1	1	1	1	1	1	1	1	1	1	1	1	1	1	1	0	1	1	1	1	1	1	1	1	1	1	1	1	2	29	0	0	0
404	2	74			1	3	0	1	1	1	1	1	5	0	1	1	1	1	1	1	1	0	1	1	1	1	0	1	1	0	0	0	1	1	0	1	0	0	0	1	0	1	0	1	4	19	1	1	3
405	2	76			1	3	0	1	1	1	1	1	5	0	1	1	1	1	1	1	1	1	1	1	1	1	1	1	1	1	1	1	1	1	1	1	1	1	1	1	1	1	1	1	4	30	0	0	0
406	2	66			1	3	0	1	1	1	1	1	5	0	1	1	1	1	1	1	1	1	1	1	1	1	1	1	1	1	1	1	1	1	1	1	1	1	1	1	1	1	1	1	3	30	0	0	0
407	2	75			0	1	1	1	0	0	0	0	1	1	0	1	0	0	0	1	1	1	1	0	1	0	0	0	0	0	0	0	1	0	0	1	1	0	1	1	0	0	0	0	2	12	1	1	3
408	2	84			1	3	0	1	1	1	1	1	5	0	1	1	1	1	1	1	1	1	1	1	1	1	1	1	1	0	1	1	1	1	1	1	1	1	1	1	1	1	1	1	2	29	0	0	3
409	1	88			0	3	0	1	0	1	0	1	3	0	1	1	1	1	0	1	1	1	1	0	1	1	0	1	1	1	0	0	1	1	0	1	1	0	1	1	0	1	1	0	3	21	1	1	3
410	1	86			1	3	0	1	1	1	1	1	5	0	1	1	1	1	1	1	1	1	1	1	1	1	1	1	1	1	1	1	1	1	1	1	1	1	1	1	1	1	1	1	3	30	0	0	0
411	2	82			1	3	0	1	1	1	1	1	5	0	1	1	1	1	1	1	1	1	1	1	1	1	1	1	0	1	1	1	1	1	1	1	1	1	1	1	1	1	1	0	5	28	0	0	3
412	2	70			0	2	1	1	0	1	0	0	2	1	1	1	1	1	1	1	1	1	0	0	1	1	0	1	1	0	0	0	1	1	0	1	1	0	1	1	1	0	0	0	2	19	1	0	1
413	2	75			1	1	1	1	1	1	1	1	5	1	0	1	1	1	1	1	1	0	1	1	1	1	0	1	1	0	0	0	1	1	0	1	1	0	1	1	0	0	0	0	2	18	1	1	0
414	2	81			0	1	1	1	0	0	0	0	1	1	0	1	1	1	1	1	1	1	1	0	1	0	0	1	0	0	0	0	1	1	0	0	1	0	1	1	1	1	0	0	2	17	1	1	3
415	1	81			1	3	0	1	1	1	1	1	5	0	1	1	1	1	1	1	1	1	1	1	1	1	1	1	1	1	1	1	1	1	1	1	1	1	1	1	1	1	1	1	2	30	0	0	0
416	1	65			1	3	0	1	1	1	1	1	5	0	1	1	1	1	1	1	1	1	1	1	1	1	1	1	1	1	1	1	1	1	1	1	1	1	1	1	1	1	1	1	4	30	0	0	0
417	1	83			0	3	0	1	1	1	0	1	4	0	1	1	1	1	1	1	1	1	1	1	1	1	1	1	1	1	1	1	1	1	1	1	1	1	1	1	1	1	1	1	3	30	0	0	3
418	2	80			0	1	1	1	1	1	0	1	4	1	0	1	1	1	1	1	1	1	1	0	1	0	0	1	0	0	0	0	1	0	1	1	1	0	1	1	1	1	0	0	5	18	1	1	3
419	1	77			1	3	0	1	11	1	1	1	5	0	1	1	1	1	1	1	1	1	1	1	1	1	1	1	1	0	1	1	1	1	1	1	1	1	1	1	1	1	1	1	3	29	0	0	0
420	2	78			0	2	1	1	1	1	0	1	4	1	1	1	1	1	1	1	1	1	1	1	1	1	0	1	1	0	0	0	1	0	0	1	1	0	1	1	1	0	0	0	3	20	1	1	1
421	2	77			0	2	1	0	1	1	1	1	4	1	1	1	1	1	1	1	1	1	1	0	1	1	0	1	1	0	0	0	1	1	0	1	1	0	1	1	1	0	0	0	4	20	1	1	1
422	2	66			1	3	0	1	1	1	1	1	5	0	1	1	1	1	1	1	1	1	1	1	1	1	1	1	1	1	1	1	1	1	1	1	1	1	1	1	1	1	1	1	3	30	0	0	3
423	1	82			0	2	0	1	0	1	1	1	4	0	1	1	1	1	1	1	1	1	1	1	1	1	1	1	1	0	0	0	1	1	0	1	1	0	1	1	1	0	1	1	3	24	1	1	0
424	2	83			0	3	0	0	1	1	1	1	4	0	1	1	1	1	0	1	1	1	1	0	1	1	1	1	1	1	0	0	1	1	1	1	1	0	1	1	1	1	1	1	3	25	1	1	0
425	1	87			1	1	1	1	1	1	1	1	5	1	1	1	1	1	1	1	1	1	0	0	1	1	1	1	1	1	1	0	1	1	0	1	1	0	0	1	1	1	1	1	4	24	1	0	1
426	2	85			1	3	0	1	1	1	1	1	5	0	1	1	1	1	1	1	1	1	1	1	1	1	1	1	1	1	1	1	1	1	1	1	1	1	1	1	1	1	1	1	3	30	0	0	0
427	1	74			1	3	0	1	1	1	1	1	5	0	1	1	1	1	1	1	1	1	1	1	1	1	1	1	1	1	1	1	1	1	1	1	1	1	1	1	1	1	1	1	4	30	0	0	0
428	2	80			1	3	0	1	1	1	1	1	5	0	1	1	1	1	1	1	1	1	1	1	1	1	1	1	1	1	1	1	1	1	1	1	1	1	1	1	1	1	1	1	4	30	0	0	3
429	2	68			1	3	0	1	1	1	1	1	5	0	1	1	1	1	1	1	1	1	1	1	1	1	1	1	1	1	0	1	1	1	1	1	1	1	1	1	1	1	1	1	4	29	0	0	3
430	1	84			1	3	0	1	1	1	1	1	5	0	1	1	1	1	1	1	1	1	1	1	1	1	1	1	1	1	1	0	1	1	1	1	1	1	1	1	1	1	1	1	4	29	0	0	0
431	2	72			1	3	0	1	1	1	1	1	5	0	1	1	1	1	1	1	1	1	1	1	1	1	1	1	1	1	1	1	1	1	1	1	1	1	1	1	1	1	1	1	3	30	0	0	3
432	1	82			1	3	0	1	1	1	1	1	5	0	1	1	1	1	0	1	1	0	1	1	1	1	1	1	1	0	0	0	1	1	0	1	1	0	0	1	1	0	1	0	3	20	1	1	0
433	1	80			1	3	0	1	1	1	1	1	5	0	1	1	1	1	1	1	1	1	1	1	1	1	1	1	1	1	1	1	1	1	1	1	1	1	1	1	1	1	1	1	2	30	0	0	0
434	1	72			0	2	0	1	1	0	1	1	4	0	1	1	1	1	0	1	1	0	1	1	1	1	0	1	1	1	0	0	1	1	0	1	1	0	1	1	1	1	1	0	4	22	1	1	3
435	1	82			1	3	0	1	1	1	1	1	5	0	1	1	1	1	1	1	1	1	1	1	1	1	1	1	1	1	1	0	1	1	1	1	1	1	1	1	1	1	1	1	5	29	0	0	3
436	2	84			0	2	1	0	1	1	1	1	4	1	1	1	1	1	1	1	1	1	1	1	1	1	0	1	1	0	0	0	1	1	0	1	1	0	1	1	1	0	0	0	3	21	1	1	3
437	2	82			0	2	1	1	1	1	0	0	3	1	1	1	1	1	0	1	1	0	1	1	1	1	0	1	1	0	0	0	1	1	0	1	1	0	1	1	1	0	0	0	2	19	1	1	3
438	1	75			1	3	0	1	1	1	1	1	5	0	1	1	1	1	1	1	1	1	1	1	1	1	1	1	1	1	1	1	1	1	0	1	1	1	1	1	1	1	1	1	5	29	0	0	3
439	2	82			0	1	1	1	0	0	0	0	1	1	0	1	1	1	1	1	1	0	1	0	1	0	0	1	1	0	0	0	1	1	0	1	1	0	1	1	1	0	0	0	1	17	1	0	1
440	1	79			1	3	0	1	1	1	1	1	5	0	1	1	1	1	0	1	1	1	1	1	1	1	1	1	1	1	1	1	1	1	1	1	1	1	1	1	1	1	1	0	4	28	0	0	0
441	1	70			1	3	0	1	1	1	1	1	5	0	1	1	1	1	1	1	1	1	1	1	1	1	1	1	1	1	1	1	1	1	1	1	1	1	1	1	1	1	1	1	4	30	0	0	0
442	2	85			0	2	1	1	0	1	0	1	3	1	0	1	0	1	0	1	1	1	1	0	1	0	0	1	1	0	0	0	1	0	0	0	1	0	1	1	0	1	0	0	2	15	1	1	3
443	1	69			1	3	0	1	1	1	1	1	5	0	1	1	1	1	0	1	1	1	1	1	1	1	1	1	1	1	1	1	1	1	1	1	1	1	1	1	1	1	1	1	4	29	0	0	0
444	1	82			1	3	0	1	1	1	1	1	5	0	1	1	1	1	1	1	1	1	1	1	1	1	1	1	1	1	0	1	1	1	1	1	1	1	1	1	1	1	1	1	2	29	0	0	3
445	1	79			1	3	0	1	1	1	1	1	5	0	1	1	1	1	0	1	1	1	1	1	1	1	1	1	1	1	1	1	1	1	1	1	1	1	1	1	1	1	1	1	4	29	0	0	0
446	1	70			1	3	0	1	1	1	1	1	5	0	1	1	1	1	1	1	1	1	1	1	1	1	1	1	1	1	1	1	1	1	1	1	1	1	1	1	1	1	1	1	5	30	0	0	0
447	1	87			1	3	0	1	1	1	1	1	5	0	1	1	1	1	1	1	1	1	1	1	1	1	1	1	1	1	1	1	1	1	1	1	1	1	1	1	1	1	1	1	5	30	0	0	0
448	2	78			0	1	0	0	1	1	0	1	3	0	0	1	1	1	1	1	1	1	1	0	1	0	0	1	1	0	0	0	1	1	1	1	1	1	1	1	1	1	0	0	3	21	1	1	3
449	2	67			1	3	0	1	1	1	1	1	5	0	1	1	1	1	1	1	1	1	1	1	1	1	1	1	1	1	1	1	1	1	1	1	1	1	1	1	1	1	1	1	3	30	0	0	3
450	1	79			0	1	1	0	0	0	0	0	0	1	0	1	0	1	0	1	1	1	0	0	1	0	0	1	0	0	0	0	1	1	1	1	1	0	0	1	1	0	0	0	2	15	1	1	3
451	2	82			0	3	0	0	1	1	1	1	4	0	1	1	1	1	1	1	1	1	1	1	1	1	1	1	1	1	0	1	1	1	1	1	1	1	1	1	1	1	1	1	3	29	0	0	3
452	1	78			1	3	0	1	1	1	1	1	5	0	1	1	1	1	1	1	1	1	1	1	1	1	1	1	0	1	1	1	1	1	1	1	1	1	1	1	1	1	1	1	5	29	0	0	0
453	1	76			1	3	0	1	1	1	1	1	5	0	1	1	1	1	1	1	1	0	1	1	1	1	1	1	1	1	1	1	1	1	1	1	1	1	1	1	1	1	1	1	4	29	0	0	3
454	2	78			1	3	0	1	1	1	1	1	5	0	1	1	1	1	1	1	1	1	1	1	1	1	1	1	0	1	1	1	1	1	1	1	1	1	1	1	1	1	1	1	4	29	0	0	0
455	2	82			1	3	0	1	1	1	1	1	5	0	1	1	1	1	1	1	1	1	1	1	1	1	1	1	1	1	1	1	1	1	1	1	1	1	1	1	1	1	1	1	3	30	0	0	0
456	2	71			1	3	0	1	1	1	1	1	5	0	1	1	1	1	1	1	1	1	1	1	1	1	1	1	1	1	1	1	1	1	1	1	1	1	1	1	1	1	1	1	3	30	0	0	3
457	1	74			1	3	0	1	1	1	1	1	5	0	0	1	0	1	0	1	1	1	1	1	1	1	1	1	1	1	1	1	1	1	1	1	1	1	1	1	1	1	1	1	5	28	0	0	0
458	1	71			1	3	0	1	1	1	1	1	5	0	1	1	1	1	0	1	1	1	1	1	1	1	1	1	1	1	1	1	1	1	1	1	1	1	1	1	1	1	1	1	4	29	0	0	0
459	2	77			1	3	0	1	1	1	1	1	5	0	1	1	1	1	0	1	1	1	1	1	1	1	1	1	1	1	1	1	1	1	1	1	1	1	1	1	1	1	1	1	4	29	0	0	0
460	1	87			1	3	0	1	1	1	1	1	5	0	1	1	1	1	1	1	1	1	1	1	1	1	1	1	0	1	1	1	1	1	1	1	1	1	1	1	1	1	1	1	4	29	0	0	3
461	1	77			1	3	0	1	1	1	1	1	5	0	1	1	1	1	1	1	1	1	1	1	1	1	1	1	1	0	1	1	1	1	1	1	1	1	1	1	1	1	1	1	5	29	0	0	3
462	1	79			1	3	0	1	1	1	1	1	5	0	1	1	1	1	1	1	1	1	1	1	1	1	1	1	1	0	1	1	1	1	1	1	1	1	1	1	1	1	1	1	4	29	0	0	0
463	1	77			1	2	1	1	1	1	1	1	5	1	1	1	0	0	0	1	1	0	1	1	1	0	1	1	1	1	0	0	1	0	0	1	1	0	1	1	1	1	1	1	4	21	1	0	1
464	2	72			1	3	0	1	1	1	1	1	5	0	1	1	1	1	1	1	1	1	1	1	1	1	1	1	1	1	1	1	1	1	1	1	1	1	1	1	1	1	1	1	4	30	0	0	0
465	1	91			0	2	1	1	1	1	0	1	4	1	0	1	1	1	1	1	1	1	1	0	1	0	0	1	1	0	0	0	1	1	0	1	1	0	1	1	0	0	0	1	3	18	1	1	1
466	1	79			1	3	0	1	1	1	1	1	5	0	1	1	1	1	1	1	1	1	1	1	1	1	1	1	1	1	1	1	1	1	1	1	1	1	1	1	1	1	1	1	4	30	0	0	0
467	2	69			0	3	0	0	1	1	1	1	4	0	1	1	1	1	1	1	1	1	1	1	1	1	1	1	1	1	1	0	1	1	1	1	1	1	1	1	1	1	1	0	4	28	0	0	0
468	1	87			0	3	0	0	1	1	1	1	4	0	1	1	1	1	1	1	1	1	1	1	1	1	1	1	1	1	1	1	1	1	1	1	1	1	1	1	1	1	1	1	5	30	0	0	0
469	1	71			1	3	0	1	1	1	1	1	5	0	1	1	1	1	1	1	1	1	1	1	1	1	1	1	1	1	1	1	1	1	1	1	1	1	1	1	1	1	1	1	5	30	0	0	0
470	2	81			0	2	1	1	0	1	0	1	3	1	0	1	1	1	1	1	1	1	1	0	1	0	0	1	1	0	0	0	1	0	1	1	1	0	1	1	0	0	0	0	2	17	1	1	0
471	2	71			1	3	0	1	1	1	1	1	5	0	1	1	1	1	1	1	1	1	1	1	1	1	1	1	1	1	1	1	1	1	1	1	1	1	1	1	1	1	1	1	4	30	0	0	0
472	2	87			0	1	1	0	0	1	0	1	2	1	0	1	1	1	1	1	1	1	0	1	1	0	0	1	0	0	0	0	1	0	0	1	1	0	0	1	1	0	0	0	2	15	1	1	1
473	1	69			1	2	1	1	1	1	1	1	5	1	1	1	1	1	0	1	1	1	1	1	1	1	1	1	1	1	1	1	1	1	1	1	1	1	1	1	1	0	1	1	4	28	0	0	0
474	1	73			1	3	0	1	1	1	1	1	5	0	1	1	1	1	1	1	1	1	1	1	1	1	1	1	1	1	1	1	1	1	1	1	1	1	1	1	1	0	1	1	3	29	0	0	0
475	2	67			0	3	0	1	0	1	0	1	3	0	1	1	1	1	1	1	1	1	1	1	1	1	1	1	1	1	1	1	1	1	1	1	1	1	1	1	1	0	1	1	3	29	0	0	0
476	2	81			0	2	0	0	1	1	1	0	3	0	0	1	1	1	1	1	1	1	1	0	1	1	1	1	1	0	0	0	1	1	0	1	1	1	1	1	1	1	0	0	2	22	1	1	3
477	2	70			1	3	0	1	1	1	1	1	5	0	1	1	1	1	1	1	1	1	1	1	1	1	1	1	1	1	1	1	1	1	1	1	1	1	1	1	1	1	1	1	4	30	0	0	0
478	2	73			1	3	0	1	1	1	1	1	5	0	1	1	1	1	1	1	1	1	1	1	1	1	1	1	1	1	1	1	1	1	1	1	1	1	1	1	1	1	1	1	3	30	0	0	3
479	2	81			0	1	1	0	0	1	0	1	2	1	0	1	1	1	1	1	1	1	1	0	1	0	0	1	1	0	0	0	1	0	0	1	1	0	1	1	1	0	0	0	2	17	1	1	1
480	2	70			1	3	0	1	1	1	1	1	5	0	1	1	1	1	1	1	1	1	1	1	1	1	1	1	1	1	1	1	1	1	1	1	1	1	1	1	1	1	1	1	3	30	0	0	3
481	1	82			1	3	0	1	1	1	1	1	5	0	1	1	1	1	1	1	1	1	1	1	1	1	1	1	1	1	0	1	1	1	1	1	1	1	1	1	1	1	1	1	5	29	0	0	0
482	2	79			1	3	0	1	1	1	1	1	5	0	1	1	1	1	1	1	1	1	1	1	1	1	1	1	1	1	1	1	1	1	1	1	1	1	1	1	1	1	1	1	5	30	0	0	0
483	2	86			1	3	0	1	1	1	1	1	5	0	1	1	1	1	1	1	1	1	1	1	1	1	1	1	1	1	1	1	1	1	1	1	1	1	1	1	1	1	1	1	2	30	0	0	0
484	1	79			1	3	0	1	1	1	1	1	5	0	1	1	1	1	1	1	1	1	1	1	1	1	1	1	1	1	1	1	1	1	1	1	1	1	1	1	1	1	1	1	2	30	0	0	0
485	2	73			1	3	0	1	1	1	1	1	5	0	1	1	1	1	1	1	1	1	1	1	1	1	1	1	1	1	1	1	1	1	1	1	1	1	1	1	1	1	1	1	4	30	0	0	0
486	1	66			1	3	0	1	1	1	1	1	5	0	0	1	1	1	1	1	1	1	1	0	1	1	0	1	1	1	0	0	1	1	1	1	1	1	1	1	0	0	1	0	3	22	1	1	3
487	2	73			0	1	1	0	0	0	0	0	0	1	0	1	1	1	1	1	1	1	1	0	0	0	0	1	0	0	0	0	1	0	0	1	1	0	1	1	0	0	0	0	3	14	1	1	1
488	1	82			1	3	0	1	1	1	1	1	5	0	1	1	1	1	1	1	1	1	1	1	1	1	1	1	1	1	1	1	1	1	1	1	1	1	1	1	1	1	1	1	4	30	0	0	0
489	1	77			1	3	0	1	1	1	1	1	5	0	1	1	1	1	1	1	1	1	1	1	1	1	1	1	0	1	1	1	1	1	1	1	1	1	1	1	1	1	1	1	5	29	0	0	0
490	2	79			0	1	0	0	1	1	0	0	2	0	0	1	1	1	1	1	1	1	1	0	1	1	0	1	1	0	0	0	0	0	1	1	1	0	1	1	0	1	0	0	2	18	1	1	1
491	1	71			1	3	0	1	1	1	1	1	5	0	1	1	1	1	1	1	1	1	1	1	1	1	1	1	1	1	1	1	1	1	1	1	1	1	1	1	1	1	1	1	4	30	0	0	0
492	2	81			0	2	1	1	1	1	0	0	3	1	0	1	1	1	1	1	1	1	1	0	1	1	0	1	1	0	0	0	1	1	0	1	1	1	1	1	0	0	0	0	2	19	1	1	1
493	2	68			1	3	0	1	1	1	1	1	5	0	1	1	1	1	1	1	1	1	1	0	1	1	1	1	1	1	1	1	1	1	1	1	1	1	1	1	1	1	1	1	2	29	0	0	0
494	2	66			1	3	0	1	1	1	1	1	5	0	1	1	1	1	1	1	1	1	1	1	1	1	1	1	1	1	1	1	1	1	1	1	1	1	1	1	1	1	1	1	4	30	0	0	0
495	1	79			1	3	0	1	1	1	1	1	5	0	1	1	1	1	1	1	1	1	1	1	1	1	1	1	1	1	1	1	1	1	1	1	1	1	1	1	1	1	1	1	4	30	0	0	0
496	1	85			1	3	0	1	1	1	1	1	5	0	1	1	1	1	1	1	1	1	1	1	1	1	1	1	1	1	0	1	1	1	1	1	1	1	1	1	1	1	1	1	5	29	0	0	0
497	2	74			1	3	0	1	1	1	1	1	5	0	1	1	1	1	1	1	1	1	1	1	1	1	1	1	1	1	1	1	1	1	1	1	1	1	1	1	1	1	1	1	2	30	0	0	0
498	1	79			1	3	0	1	1	1	1	1	5	0	1	1	1	1	1	1	1	1	1	1	1	1	1	1	1	1	1	1	1	1	1	1	1	1	1	1	1	1	1	1	5	30	0	0	0
499	2	70			1	3	0	1	1	1	1	1	5	0	1	1	1	1	1	1	1	1	1	1	1	1	1	1	1	1	1	1	1	1	1	1	1	1	1	1	1	1	1	1	3	30	0	0	0
500	2	71			1	3	0	1	1	1	1	1	5	0	1	1	1	1	1	1	1	1	1	1	1	1	1	1	1	0	1	1	1	1	1	1	1	1	1	1	1	1	1	1	3	29	0	0	0
501	2	72			0	3	0	1	1	1	0	1	4	0	1	1	1	1	1	1	1	1	1	1	1	1	1	1	1	0	1	1	1	1	1	1	1	1	1	1	1	1	1	1	4	29	0	0	0
502	2	80			0	1	1	1	0	1	0	1	3	1	1	1	1	1	1	1	1	1	1	1	1	1	1	1	1	1	0	0	1	1	1	1	1	1	1	1	1	0	0	0	2	25	0	1	3
503	1	69			1	3	0	1	1	1	1	1	5	0	1	1	1	1	1	1	1	1	1	1	1	1	1	1	1	1	1	1	1	1	1	1	1	1	1	1	1	1	1	1	4	30	0	0	0
504	2	70			1	2	1	1	1	1	1	1	5	1	0	1	1	1	1	1	1	1	1	0	1	1	1	1	1	0	0	0	1	1	1	1	1	1	1	1	1	0	0	0	2	22	1	1	0
505	1	82			1	3	0	1	1	1	1	1	5	0	1	1	1	1	1	1	1	1	1	1	1	1	1	1	1	1	1	1	1	1	1	1	1	1	1	1	1	1	1	1	5	30	0	0	0
506	2	86			0	2	0	1	1	1	0	0	3	0	1	1	1	1	1	1	1	1	1	0	1	0	0	1	1	0	0	0	1	1	0	1	1	0	1	1	1	0	0	0	1	19	1	1	1
507	1	86			1	3	0	1	1	1	1	1	5	0	1	1	1	1	1	1	1	1	1	1	1	1	1	1	1	1	1	1	1	1	1	1	1	1	1	1	1	0	1	1	3	29	0	0	0
508	1	72			1	3	0	1	1	1	1	1	5	0	1	1	1	1	1	1	1	1	1	1	1	1	1	1	1	1	1	1	1	1	1	1	1	1	1	1	1	1	1	1	5	30	0	0	0
509	1	78			0	3	0	0	1	1	1	1	4	0	1	1	1	1	1	1	1	1	1	1	1	1	1	1	1	1	1	1	1	1	1	1	1	1	1	1	1	1	1	1	5	30	0	0	0
510	1	81			1	3	0	1	1	1	1	1	5	0	1	1	1	1	1	1	1	1	1	1	1	1	1	1	1	1	0	1	1	1	1	1	1	1	1	1	1	1	1	1	3	29	0	0	3
511	2	78			0	2	1	0	1	1	0	1	3	1	1	1	1	1	1	1	1	1	1	1	1	1	1	1	1	1	0	0	1	1	1	1	1	0	1	1	1	0	1	0	2	25	0	1	3
512	2	87			1	3	0	1	1	1	1	1	5	0	1	1	1	1	1	1	1	1	1	1	1	1	1	1	1	1	1	0	1	1	1	1	1	1	1	1	1	1	1	1	4	29	0	0	0
513	1	71			1	3	0	1	1	1	1	1	5	0	1	1	1	1	1	1	1	1	1	1	1	1	1	1	1	1	1	1	1	1	1	1	1	1	1	1	1	1	1	1	3	30	0	0	0
514	2	70			1	3	0	1	1	1	1	1	5	0	1	1	1	1	1	1	1	1	1	1	1	1	1	1	1	1	1	1	1	1	1	1	1	1	1	1	1	1	1	1	5	30	0	0	0
515	2	70			0	2	0	1	0	1	0	0	2	0	0	1	1	1	1	1	1	1	1	0	1	1	0	1	1	0	0	1	1	1	0	1	1	1	1	1	1	0	0	0	3	21	1	1	3
516	1	76			1	3	0	1	1	1	1	1	5	0	1	1	1	1	1	1	1	1	1	1	1	1	1	1	1	1	1	0	1	1	1	1	1	1	1	1	1	1	1	1	4	29	0	0	0
517	1	67			1	3	0	1	1	1	1	1	5	0	1	1	1	1	1	1	1	1	1	1	1	1	1	1	1	1	1	1	1	1	1	1	1	1	1	1	1	1	1	0	4	29	0	0	0
518	1	87			1	3	0	1	1	1	1	1	5	0	1	1	1	1	1	1	1	1	1	1	1	1	1	1	1	1	1	1	1	1	1	1	1	1	1	1	1	1	1	1	4	30	0	0	0
519	2	82			0	3	0	1	1	1	1	0	4	0	1	1	1	1	1	1	1	1	1	1	1	1	1	1	1	1	0	0	1	1	1	1	1	1	1	1	1	1	0	0	3	26	1	1	0
520	1	78			1	3	0	1	1	1	1	1	5	0	1	1	1	1	1	1	1	1	1	1	1	1	1	1	1	1	1	1	1	1	0	1	1	1	1	1	1	1	1	1	4	29	0	0	0
521	2	76			0	2	0	1	1	1	0	0	3	0	0	1	1	1	1	1	1	1	1	1	1	1	0	1	1	0	0	0	1	1	0	1	1	1	1	1	1	1	1	1	2	23	0	0	0
522	2	86			1	3	0	1	1	1	1	1	5	0	1	1	1	1	1	1	1	1	1	1	1	1	1	1	1	1	1	0	1	1	1	1	1	1	1	1	1	1	1	0	4	28	0	0	0
523	2	84			0	1	1	1	0	0	0	0	1	1	0	1	0	1	0	1	1	1	1	1	1	0	1	0	0	0	0	0	1	1	0	1	1	0	0	1	1	0	0	0	1	16	1	1	3
524	1	88			0	2	0	0	1	1	0	1	3	0	1	1	1	1	0	1	1	1	1	1	1	1	1	1	1	0	0	0	1	1	0	1	1	1	1	1	0	1	1	0	4	23	1	0	1
525	2	82			1	3	0	1	1	1	1	1	5	0	1	1	1	1	1	1	1	1	1	1	1	1	1	1	1	1	0	1	1	1	1	1	1	1	1	1	1	1	1	1	3	29	0	0	0
526	2	76			0	3	0	1	0	0	0	1	2	0	1	1	1	1	1	1	1	1	1	0	1	1	0	1	1	0	0	1	1	1	0	1	1	1	1	1	0	0	1	0	2	21	1	0	1
527	2	78			1	3	0	1	1	1	1	1	5	0	1	1	1	1	1	1	1	1	1	1	1	1	1	1	1	1	0	1	1	1	1	1	1	1	1	1	1	1	1	1	5	29	0	0	0
528	1	78			1	3	0	1	1	1	1	1	5	0	1	1	1	1	1	1	1	1	1	1	1	1	1	1	1	1	1	1	1	1	1	1	1	1	1	1	1	1	1	1	5	30	0	0	0
529	1	72			1	3	0	1	1	1	1	1	5	0	1	1	1	1	1	1	1	1	1	1	1	1	1	1	1	1	1	1	1	1	1	1	1	1	1	1	1	1	1	1	5	30	0	0	0
530	2	83			1	3	0	1	1	1	1	1	5	0	1	1	1	1	1	1	1	1	1	1	1	1	1	1	1	1	1	1	1	1	1	1	1	1	1	1	1	1	1	0	4	29	0	0	3
531	1	89			1	3	0	1	1	1	1	1	5	0	0	1	1	1	1	1	1	1	1	1	1	1	1	1	1	1	1	1	1	1	1	1	1	1	1	1	1	1	1	1	2	29	0	0	0
532	2	81			0	2	1	0	1	1	0	1	3	1	0	1	0	1	0	1	1	1	1	0	1	1	0	1	0	0	0	0	1	0	0	1	1	0	0	1	0	0	0	0	3	14	1	1	3
533	1	71			1	3	0	1	1	1	1	1	5	0	1	1	1	1	1	1	1	1	1	1	1	1	1	1	1	1	1	1	1	1	1	1	1	1	1	1	1	1	1	1	5	30	0	0	0
534	2	78			1	3	0	1	1	1	1	1	5	0	0	1	1	1	1	1	1	1	1	1	1	1	1	1	1	1	1	1	1	1	1	1	1	1	1	1	1	0	1	1	5	28	0	0	3
535	1	70			1	3	0	1	1	1	1	1	5	0	1	1	1	1	1	1	1	1	1	1	1	1	1	1	1	1	1	0	1	1	1	1	1	1	1	1	1	1	1	1	4	29	0	0	0
536	1	82			1	3	0	1	1	1	1	1	5	0	1	1	1	1	1	1	1	1	1	1	1	1	1	1	1	1	1	1	1	1	1	1	1	1	1	1	1	1	1	0	2	29	0	0	0
537	1	86			1	3	0	1	1	1	1	1	5	0	1	1	1	1	1	1	1	1	1	1	1	1	1	1	1	1	1	1	1	1	1	1	1	1	1	1	1	0	1	1	3	29	0	0	3
538	2	74			1	3	0	1	1	1	1	1	5	0	1	1	1	1	1	1	1	1	1	1	1	1	1	1	1	1	1	1	1	0	1	1	1	1	1	1	1	1	1	1	2	29	0	0	0
539	2	78			1	2	0	1	1	1	1	1	5	0	1	1	1	1	1	1	1	1	1	1	1	1	1	1	1	1	1	1	1	1	1	1	1	1	1	1	1	0	1	1	4	29	0	0	3
540	1	84			1	3	0	1	1	1	1	1	5	0	1	1	1	1	1	1	1	1	1	1	1	1	1	1	1	0	1	1	1	1	1	1	1	1	1	1	1	1	1	1	4	29	0	0	3
541	1	71			1	3	0	1	1	1	1	1	5	0	1	1	1	1	1	1	1	1	1	1	1	1	1	1	1	1	1	1	1	1	0	1	1	1	1	1	1	1	1	1	5	29	0	0	0
542	2	83			0	1	1	1	0	1	0	1	3	1	0	1	1	1	1	1	1	0	1	1	1	1	0	0	0	1	0	0	1	1	0	1	1	0	1	1	0	0	1	0	1	18	1	0	1
543	1	70			1	3	0	1	1	1	1	1	5	0	1	1	1	1	1	1	1	1	1	1	1	1	1	1	1	1	0	1	1	1	1	1	1	1	1	1	1	1	1	1	5	29	0	0	0
544	1	77			1	3	0	1	1	1	1	1	5	0	0	1	1	1	1	1	1	1	1	1	1	1	1	1	1	1	1	1	1	1	1	1	1	1	1	1	1	1	1	1	4	29	0	0	0
545	1	88			1	3	0	1	1	1	1	1	5	0	1	1	1	1	1	1	1	1	1	0	1	1	1	1	1	0	1	1	1	1	1	1	1	1	1	1	1	1	1	1	3	28	0	0	1
546	1	69			1	3	0	1	1	1	1	1	5	0	1	1	1	1	1	1	1	1	1	1	1	1	1	1	1	1	1	1	1	1	1	1	1	1	1	1	1	1	1	1	4	30	0	0	0
547	1	80			1	3	0	1	1	1	1	1	5	0	1	1	1	1	1	1	1	1	1	1	1	1	1	1	1	1	1	1	1	1	1	1	1	1	1	1	1	1	1	1	5	30	0	0	0
548	1	83			0	2	0	1	1	1	0	1	4	0	0	1	1	1	1	1	1	1	1	0	1	1	0	1	1	0	0	1	1	0	1	1	1	0	1	1	0	0	0	0	4	19	1	1	3
549	1	80			1	3	0	1	1	1	1	1	5	0	1	1	1	1	1	1	1	1	1	1	1	1	1	1	1	1	0	1	1	1	1	1	1	1	1	1	1	1	1	1	4	29	0	0	0
550	2	79			1	1	0	1	1	1	1	1	5	0	0	1	1	1	1	1	1	1	1	0	1	1	0	1	1	0	1	1	1	1	0	1	1	0	1	1	0	0	0	1	4	21	1	1	1
551	2	81			0	3	0	1	1	1	0	1	4	0	1	1	1	1	1	1	1	1	1	1	1	1	1	1	1	1	1	1	1	1	1	1	1	1	1	1	1	1	1	1	3	30	0	0	0
552	1	82			0	3	0	1	1	1	0	1	4	0	1	1	1	1	1	1	1	1	1	1	1	1	1	1	1	1	1	0	1	1	1	1	1	1	1	1	1	1	1	1	5	29	0	0	0
553	2	80			0	2	1	1	0	1	0	0	2	1	0	1	1	1	1	1	1	0	1	1	1	0	1	1	1	0	0	1	1	0	1	1	1	0	1	1	0	0	0	0	3	19	1	1	1
554	2	83			0	3	0	1	0	1	1	1	4	0	1	1	1	1	1	1	1	1	1	1	1	1	1	1	1	0	1	1	1	1	1	1	1	1	1	1	1	1	1	1	3	29	0	0	0
555	2	67			1	0	1	1	1	1	1	1	5	1	1	1	1	1	1	1	1	1	1	1	1	1	1	1	1	1	1	1	1	1	1	1	1	1	1	1	1	1	1	0	2	29	0	0	0
556	2	70			1	3	0	1	1	1	1	1	5	0	1	1	1	1	1	1	1	1	1	1	1	1	1	1	1	1	1	1	1	1	1	1	1	1	1	1	1	1	1	1	5	30	0	0	0
557	2	68			1	3	0	1	1	1	1	1	5	0	1	1	1	1	1	1	1	1	1	1	1	1	1	1	1	1	1	1	1	1	1	1	1	1	1	1	1	1	1	1	3	30	0	0	0
558	1	67			1	3	0	1	1	1	1	1	5	0	1	1	1	1	1	1	1	1	1	1	1	1	1	1	1	1	1	1	1	1	1	1	1	1	1	1	1	1	1	1	4	30	0	0	0
559	2	67			1	3	0	1	1	1	1	1	5	0	1	1	1	1	1	1	1	1	1	1	1	1	1	1	1	1	1	1	1	1	1	1	1	1	1	1	1	1	1	1	4	30	0	0	0
560	1	67			1	3	0	1	1	1	1	1	5	0	1	1	1	1	1	1	1	1	1	1	1	1	1	1	1	1	1	1	1	1	1	1	1	1	1	1	1	1	1	1	4	30	0	0	0
561	1	80			1	3	0	1	1	1	1	1	5	0	1	1	1	1	1	1	1	1	1	1	1	1	1	1	1	1	1	0	1	1	1	1	1	1	1	1	1	1	1	1	5	29	0	0	0
562	2	78			0	3	0	1	1	1	0	1	4	0	1	1	1	1	1	1	1	1	1	1	1	1	1	1	1	1	1	1	1	1	1	1	1	1	1	1	1	1	1	0	1	29	0	0	0
563	2	71			0	3	0	0	1	1	1	1	4	0	1	1	1	1	1	1	1	1	1	1	1	1	1	1	1	1	1	1	1	1	1	1	1	1	1	1	1	1	1	1	5	30	0	0	3
564	1	75			1	3	0	1	1	1	1	1	5	0	1	1	1	1	1	1	1	1	1	1	1	1	1	1	1	1	1	1	1	1	1	1	1	1	1	1	1	1	1	1	4	30	0	0	3
565	2	73			1	3	0	1	1	1	1	1	5	0	1	1	1	1	1	1	1	1	1	1	1	1	1	1	1	1	1	1	1	1	1	1	1	1	1	1	1	1	1	0	4	29	0	0	0
566	2	67			1	3	0	1	1	1	1	1	5	0	1	1	1	1	1	1	1	1	1	1	1	1	1	1	1	1	1	1	1	1	1	1	1	1	1	1	1	1	1	1	3	30	0	0	0
567	2	68			1	3	0	1	1	1	1	1	5	0	1	1	1	1	1	1	1	1	1	1	1	1	1	1	1	1	1	1	1	1	1	1	1	1	1	1	1	1	1	1	3	30	0	0	0
568	1	66			0	1	0	0	1	1	0	1	3	0	0	1	0	0	1	1	1	0	1	0	1	0	0	1	1	0	0	0	1	1	0	1	1	1	0	1	1	0	0	0	4	16	1	1	1
569	1	83			1	3	0	1	1	1	1	1	5	0	1	1	1	1	1	1	1	1	1	1	1	1	1	1	1	1	0	1	1	1	1	1	1	1	1	1	1	1	1	1	4	29	0	0	3
570	1	75			1	3	0	1	1	1	1	1	5	0	1	1	1	1	1	1	1	1	1	1	1	1	1	1	1	1	1	0	1	1	1	1	1	1	1	1	1	1	1	1	4	29	0	0	0
571	1	77			0	3	0	1	1	1	0	1	4	0	1	0	1	1	1	1	1	1	1	1	1	1	1	1	1	1	1	1	1	1	1	1	1	1	1	1	1	1	1	1	4	29	0	0	0
572	1	78			0	2	0	1	1	1	0	1	4	0	1	0	1	1	1	1	1	1	1	0	1	1	0	1	1	0	0	0	1	1	0	1	1	1	1	1	1	0	0	0	5	20	1	1	3
573	2	76			1	3	0	1	1	1	1	1	5	0	1	1	1	1	1	1	1	1	1	1	1	1	1	1	1	1	1	1	1	1	1	1	1	1	1	1	1	1	1	1	4	30	0	0	0
574	1	81			1	3	0	1	1	1	1	1	5	0	1	1	1	1	1	1	1	1	1	1	1	1	1	1	1	1	1	1	1	1	1	1	1	1	1	1	1	1	1	1	4	30	0	0	3
575	2	67			1	3	0	1	1	1	1	1	5	0	1	1	1	1	1	1	1	1	1	1	1	1	1	1	1	1	1	1	1	1	1	1	1	1	1	1	1	1	1	1	5	30	0	0	0
576	1	81			0	3	0	0	1	1	1	1	4	0	1	1	1	1	1	1	1	1	1	1	1	1	1	1	1	1	0	1	1	1	1	1	1	1	1	1	1	1	1	1	4	29	0	0	3
577	1	72			1	3	0	1	1	1	1	1	5	0	1	1	1	1	1	1	1	1	1	1	1	1	1	1	1	1	1	0	1	1	1	1	1	1	1	1	1	1	1	1	5	29	0	0	0
578	1	78			1	3	0	1	1	1	1	1	5	0	1	1	1	1	1	1	1	1	1	1	1	1	1	1	1	0	0	1	1	1	1	1	1	1	1	1	1	1	1	1	5	28	0	0	0
579	1	66			0	3	0	1	1	1	0	1	4	0	1	1	1	1	1	1	1	1	1	1	1	1	1	1	1	1	0	1	1	1	1	1	1	1	1	1	1	1	1	1	2	29	0	0	0
580	1	75			1	3	0	1	1	1	1	1	5	0	1	1	1	1	1	1	1	1	1	1	1	1	1	1	1	1	1	1	1	1	1	1	1	1	1	1	1	1	1	1	4	30	0	0	0
581	1	67			1	3	0	1	1	1	1	1	5	0	1	1	1	1	1	1	1	1	1	1	1	1	1	1	1	1	1	1	1	1	1	1	1	1	1	1	1	1	1	1	4	30	0	0	0
582	1	69			1	3	0	1	1	1	1	1	5	0	1	1	1	1	1	1	1	1	1	1	1	1	1	1	1	1	1	1	1	1	1	1	1	1	1	1	1	1	1	1	4	30	0	0	0
583	2	75			1	3	0	1	1	1	1	1	5	0	1	1	1	1	1	1	1	1	1	1	1	1	1	1	1	1	1	1	1	1	1	1	1	1	1	1	1	1	1	0	3	29	0	0	0
584	1	69			1	3	0	1	1	1	1	1	5	0	1	1	1	1	1	1	1	1	1	1	1	1	1	1	1	1	1	1	1	1	1	1	1	1	1	1	1	1	1	1	5	30	0	0	0
585	1	68			1	3	0	1	1	1	1	1	5	0	1	1	1	1	1	1	1	1	1	1	1	1	1	1	1	1	1	1	1	1	1	1	1	1	1	1	1	1	1	1	3	30	0	0	0
586	1	75			1	3	0	1	1	1	1	1	5	0	1	1	1	1	1	1	1	1	1	1	1	1	1	1	1	1	0	1	1	1	1	1	1	1	1	1	1	1	1	1	4	29	0	0	0
587	2	74			1	3	0	1	1	1	1	1	5	0	1	1	1	1	1	1	1	1	1	1	1	1	1	1	1	1	1	1	1	1	1	1	1	1	1	1	1	1	1	1	5	30	0	0	0
588	1	69			1	3	0	1	1	1	1	1	5	0	1	1	1	1	1	1	1	1	1	1	1	1	1	1	1	1	1	1	1	1	1	1	1	1	1	1	1	1	1	1	5	30	0	0	3
589	1	76			0	2	0	0	1	1	0	0	2	0	1	1	1	1	1	1	1	1	1	1	1	0	1	1	1	0	0	0	1	1	0	1	1	1	1	1	0	0	1	0	4	22	1	1	1
590	1	78			1	3	0	1	1	1	1	1	5	0	1	1	1	1	1	1	1	1	1	1	1	1	1	1	1	1	1	1	1	1	1	1	1	1	1	1	1	1	1	1	2	30	0	0	0
591	1	73			1	3	0	1	1	1	1	1	5	0	1	1	1	1	1	1	1	1	1	1	1	1	1	1	1	1	1	1	1	1	1	1	1	1	1	1	1	1	1	1	5	30	0	0	0
592	1	80			0	3	0	1	1	1	1	0	4	0	1	1	1	1	1	1	1	1	1	1	1	1	1	1	1	1	1	1	1	1	0	1	1	1	1	1	1	1	1	1	5	29	0	0	1
593	2	78			0	1	1	1	1	1	0	0	3	1	1	1	1	1	1	1	1	1	1	1	1	1	1	1	1	1	1	1	1	0	1	1	1	1	1	1	1	1	1	1	4	29	0	0	0
594	2	82			0	3	0	1	1	1	1	0	4	0	1	1	1	1	1	1	1	1	1	1	1	1	1	1	0	1	1	0	1	1	1	1	1	1	1	1	1	1	1	1	2	28	0	0	0
595	1	73			0	3	0	1	1	1	1	0	4	0	1	1	1	1	1	1	1	1	1	1	1	1	1	1	1	1	1	1	1	1	1	1	1	1	1	1	1	1	1	1	5	30	0	0	0
596	2	73			0	3	0	1	1	1	1	0	4	0	1	1	1	0	1	1	1	1	1	1	1	1	1	1	0	1	1	0	1	1	1	1	1	1	1	1	1	1	1	1	3	27	1	0	0
597	2	75			0	3	0	1	1	1	1	0	4	0	1	1	1	1	1	1	1	1	1	1	1	1	1	1	1	1	1	1	1	0	1	1	1	1	1	1	1	0	1	1	2	28	0	0	0
598	2	74			0	3	0	1	1	1	1	0	4	0	1	1	1	1	1	1	1	1	1	1	1	1	1	1	0	1	1	1	1	1	1	1	1	1	1	1	1	1	1	1	2	29	0	0	0
599	2	84			0	3	0	1	0	0	0	0	1	0	1	0	0	0	0	1	1	0	0	0	1	1	1	0	0	0	0	0	0	0	0	1	1	0	1	1	1	1	1	0	1	13	1	1	1
600	1	66			0	3	0	1	1	1	1	0	4	0	1	1	1	1	1	1	1	1	1	1	1	1	1	1	1	1	1	1	1	1	1	1	1	1	1	1	1	1	1	1	3	30	0	0	0
601	2	74			0	3	0	1	1	1	1	0	4	0	1	1	1	1	1	1	1	1	1	1	1	1	1	1	1	1	1	1	1	1	1	1	1	1	1	1	1	1	1	1	4	30	0	0	0
602	1	86			0	3	0	1	1	1	1	0	4	0	1	1	1	1	1	1	1	1	1	1	1	1	1	1	0	0	1	1	1	1	1	1	1	1	1	1	1	1	1	1	5	28	0	0	0
603	1	70			0	3	0	1	1	1	1	0	4	0	1	1	1	1	1	1	1	1	1	1	1	1	1	1	1	1	1	1	1	1	1	1	1	1	1	1	1	1	1	1	5	30	0	0	0
604	2	74			1	3	0	1	1	1	1	1	5	0	1	1	1	1	1	1	1	1	1	1	1	1	1	1	1	1	1	0	0	1	1	1	1	1	1	1	1	1	1	0	4	27	0	0	0
605	2	67			1	3	0	1	1	1	1	1	5	0	1	1	1	1	1	1	1	1	1	1	1	1	1	1	1	1	1	0	1	1	0	1	1	1	1	1	1	1	1	1	5	28	0	0	0
606	2	74			1	3	0	1	1	1	1	1	5	0	1	1	1	1	1	1	1	1	1	1	1	1	1	1	0	1	1	0	1	1	1	1	1	1	1	1	1	1	1	1	2	28	0	0	0
607	1	79			0	3	0	1	1	1	0	0	3	0	1	1	1	1	1	1	1	1	1	1	1	1	1	1	0	1	1	1	1	1	1	1	1	1	1	1	1	1	1	1	4	29	0	0	0
608	1	79			1	3	0	1	1	1	1	1	5	0	1	1	1	1	1	1	1	1	1	1	1	1	1	1	1	1	1	1	1	1	0	1	1	1	1	1	1	1	1	1	5	29	0	0	0
609	1	72			1	3	0	1	1	1	1	1	5	0	1	1	1	1	1	1	1	1	1	1	1	1	1	1	1	0	1	1	1	1	1	1	1	1	1	1	1	1	1	1	6	29	0	0	0
610	2	68			1	3	0	1	1	1	1	1	5	0	1	1	1	1	1	1	1	1	1	1	1	1	1	1	1	1	1	1	1	1	1	1	1	1	1	1	1	1	1	1	5	30	0	0	0
611	1	77			1	3	0	1	1	1	1	1	5	0	1	1	1	1	1	1	1	1	1	1	1	1	1	1	1	1	1	1	1	1	1	1	1	1	1	1	1	1	1	1	6	30	0	0	0
612	2	72			0	3	0	1	0	0	0	0	1	0	1	1	1	1	1	1	1	1	1	1	1	1	1	1	1	1	1	1	1	1	1	1	1	1	1	1	1	1	1	0	1	29	0	0	0
613	1	89			1	1	0	1	1	1	1	1	5	0	1	1	1	1	1	1	1	1	1	1	1	1	1	1	1	1	1	1	1	1	0	1	1	0	1	1	1	1	1	1	5	28	0	0	0
614	2	82			1	2	0	1	1	1	1	1	5	0	1	1	1	1	1	1	1	1	1	1	1	1	1	1	1	1	1	1	1	1	1	1	1	1	1	1	1	1	1	1	5	30	0	0	0
615	2	81			1	3	0	1	1	1	1	1	5	0	1	1	1	1	1	1	1	1	1	1	1	1	1	1	1	1	1	1	1	1	1	1	1	1	1	1	1	1	1	1	2	30	0	0	0
616	2	72			1	3	0	1	1	1	1	1	5	0	1	1	1	1	1	1	1	1	1	1	1	1	1	1	1	1	1	1	1	1	1	1	1	1	1	1	1	1	1	1	4	30	0	0	0
617	1	71			1	3	0	1	1	1	1	1	5	0	1	1	1	1	1	1	1	1	1	1	1	1	1	1	1	1	1	1	1	1	1	1	1	1	1	1	1	1	1	1	5	30	0	0	0
618	1	86			1	3	0	1	1	1	1	1	5	0	1	1	1	1	0	1	1	1	1	1	1	1	1	1	1	0	0	0	0	0	0	1	1	0	1	1	1	1	1	0	1	21	0	1	1
619	2	74			1	3	0	1	1	1	1	1	5	0	1	1	1	1	1	1	1	1	1	1	1	1	1	1	1	1	1	1	1	1	1	1	1	1	1	1	1	1	1	1	4	30	0	0	0
620	1	74			1	3	0	1	1	1	1	1	5	0	1	1	1	1	1	1	1	1	1	1	1	1	1	1	1	1	1	1	1	1	1	1	1	1	1	1	1	1	1	1	5	30	0	0	0
621	2	80			1	3	0	1	1	1	1	1	5	0	1	1	1	1	1	1	1	1	1	1	1	1	1	1	0	1	1	1	1	0	1	1	1	1	1	1	1	1	1	1	2	28	0	1	1
622	1	70			1	3	0	1	1	1	1	1	5	0	1	1	1	1	1	1	1	1	1	1	1	1	1	1	1	1	1	1	1	1	0	1	1	1	1	1	1	1	1	1	5	29	0	0	0
623	1	72			1	3	0	1	1	1	1	1	5	0	1	1	1	1	1	1	1	1	1	1	1	1	1	1	1	1	1	1	1	1	0	1	1	1	1	1	1	1	1	1	5	29	0	0	0
624	2	71			1	3	0	1	1	1	1	1	5	0	1	1	1	1	1	1	1	1	1	1	1	1	1	1	1	1	1	1	1	0	1	1	1	1	1	1	1	1	1	1	4	29	0	0	0
625	1	77			1	3	0	1	1	1	1	1	5	0	1	1	1	1	1	1	1	1	1	1	1	1	1	1	1	1	1	1	0	0	0	1	1	1	1	1	1	1	1	1	5	27	0	0	0
626	2	71			1	3	0	1	1	1	1	1	5	0	1	1	1	1	1	1	1	1	1	1	1	1	1	1	0	0	0	0	0	0	0	1	1	1	1	1	1	1	1	1	2	23	0	0	0
627	1	83			1	3	0	1	1	1	1	1	5	0	1	1	1	1	1	1	1	1	1	1	1	1	1	1	1	1	1	1	1	1	1	1	1	1	1	1	1	1	1	1	4	30	0	0	0
628	2	87			1	3	0	1	1	1	1	1	5	0	1	1	1	1	1	1	1	1	1	1	1	1	1	1	1	1	1	1	0	0	1	1	1	1	1	1	1	1	1	1	3	28	0	0	0
629	2	74			1	3	0	1	1	1	1	1	5	0	1	1	1	1	1	1	1	1	1	1	1	1	1	1	1	1	1	1	1	1	1	1	1	1	1	1	1	1	1	1	2	30	0	0	0
630	2	75			1	3	0	1	1	1	1	1	5	0	1	1	1	1	1	1	1	1	1	1	1	1	1	1	1	1	1	1	0	0	0	1	1	1	1	1	1	1	1	1	4	27	0	0	0
631	1	73			0	3	0	1	0	0	0	0	1	0	1	1	1	0	1	1	1	1	1	1	1	1	1	1	0	0	0	0	0	0	1	1	1	1	1	1	1	1	1	1	5	23	1	0	0
632	2	83			1	3	0	1	1	1	1	1	5	0	1	1	1	1	1	1	1	1	1	1	1	1	1	1	1	1	1	1	1	0	0	1	1	1	1	1	1	1	1	1	2	28	0	0	0
633	2	70			1	3	0	1	1	1	1	1	5	0	1	1	1	1	1	1	1	1	1	1	1	1	1	1	1	1	1	1	1	1	1	1	1	1	1	1	1	1	1	1	5	30	0	0	0
634	2	81			0	3	0	0	1	1	1	1	4	0	1	1	1	1	1	1	1	1	1	1	1	1	1	1	0	0	0	0	1	1	1	1	1	1	1	1	1	1	1	1	2	26	0	0	0
635	1	70			1	3	0	1	1	1	1	1	5	0	1	1	1	1	1	1	1	1	1	1	1	1	1	1	1	1	1	1	1	0	1	1	1	1	1	1	1	1	1	1	2	29	0	0	0
636	1	69			1	2	0	1	1	1	1	1	5	0	1	1	1	1	1	1	1	1	1	1	1	1	1	1	1	1	1	1	1	0	0	1	1	1	1	1	1	1	1	1	3	28	0	0	0
637	1	70			1	3	0	1	1	1	1	1	5	0	1	1	1	1	1	1	1	1	1	1	1	1	1	1	0	0	0	0	1	1	1	1	1	1	1	1	1	1	1	1	3	26	1	0	0
638	1	68			1	3	0	1	1	1	1	1	5	0	1	1	1	1	1	1	1	1	1	1	1	1	1	1	1	1	1	1	1	1	0	1	1	1	1	1	1	1	1	1	4	29	0	0	0
639	2	71			1	3	0	1	1	1	1	1	5	0	1	1	1	1	1	1	1	1	1	1	1	1	1	1	1	1	1	1	1	1	1	1	1	1	1	1	1	1	1	1	5	30	0	0	0
640	2	78			1	3	0	1	1	1	1	1	5	0	1	1	1	1	1	1	1	1	1	1	1	1	1	1	1	1	1	1	1	1	1	1	1	1	1	1	1	1	1	1	2	30	0	0	0
641	1	80			1	3	0	1	1	1	1	1	5	0	1	1	1	1	1	1	1	1	1	1	1	1	1	1	1	1	1	1	1	1	1	1	1	1	1	1	1	1	1	1	2	30	0	0	0
642	2	66			1	3	0	1	1	1	1	1	5	0	1	1	1	1	1	1	1	1	1	1	1	1	1	1	1	1	1	1	1	1	1	1	1	1	1	1	1	1	1	1	2	30	0	0	0
643	1	80			1	3	0	1	1	1	1	1	5	0	1	1	1	1	1	1	1	1	1	1	1	1	1	1	1	1	1	1	1	1	1	1	1	1	1	1	1	1	1	1	2	30	0	0	0
644	1	69			1	3	0	1	1	1	1	1	5	0	1	1	1	1	1	1	1	1	1	1	1	1	1	1	1	1	1	1	1	1	1	1	1	1	1	1	1	1	1	1	3	30	0	0	0
645	1	79			1	3	0	1	1	1	1	1	5	0	1	1	1	1	1	1	1	1	1	1	1	1	1	1	1	1	1	1	1	1	1	1	1	1	1	1	1	1	1	1	4	30	0	0	0
646	1	84			1	3	0	1	1	1	1	1	5	0	1	1	1	1	1	1	1	1	1	1	1	1	1	1	1	1	1	1	1	1	1	1	1	1	1	1	1	1	1	1	3	30	0	0	0
647	2	71			1	3	0	1	1	1	1	1	5	0	1	1	1	1	1	1	1	1	1	1	1	1	1	1	1	1	1	1	1	1	1	1	1	1	1	1	1	1	1	1	4	30	0	0	0
648	2	76			1	3	0	1	1	1	1	1	5	0	1	1	1	1	1	1	1	1	1	1	1	1	1	1	1	1	1	1	1	1	1	1	1	1	1	1	1	1	1	1	5	30	0	0	0
649	1	70			1	3	0	1	1	1	1	1	5	0	1	1	1	1	1	1	1	1	1	1	1	1	1	1	1	1	1	1	1	1	1	1	1	1	1	1	1	1	1	1	3	30	0	0	0
650	1	67			1	3	0	1	1	1	1	1	5	0	1	1	1	1	1	1	1	1	1	1	1	1	1	1	1	1	1	1	1	1	1	1	1	1	1	1	1	1	1	1	3	30	0	0	0
651	1	68			1	3	0	1	1	1	1	1	5	0	1	1	1	1	1	1	1	1	1	1	1	1	1	1	1	1	1	1	1	1	1	1	1	1	1	1	1	1	1	1	5	30	0	0	0
652	2	75			1	3	0	1	1	1	1	1	5	0	1	1	1	1	1	1	1	1	1	1	1	1	1	1	1	1	1	1	0	0	1	1	1	1	1	1	1	1	1	1	4	28	0	0	0
653	1	79			1	3	0	1	1	1	1	1	5	0	1	1	1	1	1	1	1	1	1	1	1	1	1	1	1	1	1	1	1	1	1	1	1	1	1	1	1	1	1	1	5	30	0	0	0
654	2	80			1	3	0	1	1	1	1	1	5	0	1	1	1	1	1	1	1	1	1	1	1	1	1	1	1	1	1	1	1	1	1	1	1	1	1	1	1	1	1	1	4	30	0	0	0
655	2	79			0	3	0	1	0	0	0	0	1	0	1	1	1	1	1	1	1	1	1	1	1	1	1	1	0	1	0	0	1	0	0	1	1	0	1	1	1	1	1	0	1	23	0	0	0
656	2	77			1	1	0	1	1	1	1	1	5	0	1	1	1	1	1	1	1	1	1	1	1	1	1	1	0	0	1	0	1	1	1	1	1	1	1	1	1	1	1	0	2	26	0	0	0
657	2	81			1	3	0	1	1	1	1	1	5	0	1	1	1	1	1	1	1	1	1	1	1	1	1	1	1	1	1	1	1	1	1	1	1	1	1	1	1	1	1	1	5	30	0	0	0
658	1	71			1	3	0	1	1	1	1	1	5	0	1	1	1	1	0	1	1	1	1	1	1	1	1	1	1	1	1	1	0	1	0	1	1	1	1	1	1	1	1	1	7	27	0	0	0
659	1	73			1	2	0	1	1	1	1	1	5	0	1	1	1	1	1	1	1	1	1	1	1	1	1	1	1	1	1	1	1	1	0	1	1	1	1	1	1	1	1	1	4	29	0	0	0
660	1	68			1	3	0	1	1	1	1	1	5	0	1	1	1	1	1	1	1	1	1	1	1	1	1	1	1	1	0	1	1	0	0	1	1	1	1	1	1	1	1	1	5	27	0	0	0
661	2	73			1	3	0	1	1	1	1	1	5	0	1	1	1	1	1	1	1	1	1	1	1	1	1	1	1	1	1	0	1	0	0	1	1	1	1	1	1	1	1	1	2	27	0	0	0
662	1	85			1	3	0	1	1	1	1	1	5	0	1	1	1	1	1	1	1	1	1	1	1	1	1	1	1	1	1	1	1	0	0	1	1	1	1	1	1	1	1	1	4	28	0	0	0
663	1	82			1	3	0	1	1	1	1	1	5	0	1	1	1	1	1	1	1	1	1	1	1	1	1	1	0	0	0	0	1	1	0	1	1	1	1	1	1	1	1	1	5	25	1	0	0
664	2	69			1	2	0	1	1	1	1	1	5	0	1	1	1	1	1	1	1	1	1	1	1	1	1	1	1	1	1	1	0	1	1	1	1	1	1	1	1	1	1	1	2	29	0	0	0
665	1	74			1	2	0	1	1	1	1	1	5	0	1	1	1	1	1	1	1	1	1	1	1	1	1	1	1	1	1	1	1	1	1	1	1	1	1	1	1	1	1	1	2	30	0	0	0
666	1	84			1	3	0	1	1	1	1	1	5	0	1	1	1	1	1	1	1	1	1	1	1	1	1	1	1	1	1	1	1	0	0	1	1	1	1	1	1	1	1	1	4	28	0	0	0
667	2	79			1	1	0	1	1	1	1	1	5	0	1	1	1	1	1	1	1	1	1	1	1	1	1	1	0	0	0	0	1	1	1	1	1	1	1	1	1	1	1	1	1	26	0	0	0
668	2	72			1	3	0	1	1	1	1	1	5	0	1	1	1	1	1	1	1	1	1	1	1	1	1	1	1	1	1	1	1	1	1	1	1	1	1	1	1	1	1	1	2	30	0	0	0
669	1	79			1	3	0	1	1	1	1	1	5	0	1	1	1	1	1	1	1	1	1	1	1	1	1	1	1	1	1	1	1	1	0	1	1	1	1	1	1	1	1	1	4	29	0	0	0
670	2	67			1	3	0	1	1	1	1	1	5	0	1	1	1	1	1	1	1	1	1	1	1	1	1	1	1	1	1	1	1	1	1	1	1	1	1	1	1	1	1	1	3	30	0	0	0
671	1	85			1	3	0	1	1	1	1	1	5	0	1	1	1	1	1	1	1	1	1	1	1	1	1	1	1	1	1	1	1	1	1	1	1	1	1	1	1	1	1	1	5	30	0	0	0
672	1	75			1	3	0	1	1	1	1	1	5	0	1	1	1	1	1	1	1	1	1	1	1	1	1	1	1	1	1	1	1	1	1	1	1	1	1	1	1	1	1	1	3	30	0	0	0
673	2	71			1	3	0	1	1	1	1	1	5	0	1	1	1	1	1	1	1	1	1	1	1	1	1	1	1	1	1	1	1	1	1	1	1	1	1	1	1	1	1	1	4	30	0	0	0
674	1	73			1	3	0	1	1	1	1	1	5	0	1	1	1	1	1	1	1	1	1	1	1	1	1	1	1	1	1	1	1	1	1	1	1	1	1	1	1	1	1	1	5	30	0	0	0
675	2	78			1	3	0	1	1	1	1	1	5	0	1	1	1	1	1	1	1	1	1	1	1	1	1	1	0	1	1	1	1	1	1	1	1	1	1	1	1	1	1	1	2	29	0	0	0
676	2	68			1	2	0	1	1	1	1	1	5	0	1	1	1	1	1	1	1	1	1	1	1	1	1	1	1	1	1	1	1	1	1	1	1	1	1	1	1	1	1	1	5	30	0	0	0
677	2	83			1	3	0	1	1	1	1	1	5	0	1	1	1	1	1	1	1	1	1	1	1	1	1	1	1	1	1	1	1	1	1	1	1	1	1	1	1	1	1	1	4	30	0	0	0
678	2	83			1	0	1	1	1	1	1	1	5	1	1	1	1	1	1	1	1	1	1	1	1	1	1	1	0	0	0	0	0	0	0	1	1	1	1	1	1	1	1	1	2	23	0	0	0
679	2	83			1	3	0	1	1	1	1	1	5	0	1	1	1	1	1	1	1	1	1	1	1	1	1	1	1	1	1	1	1	1	1	1	1	1	1	1	1	1	1	1	5	30	0	0	0
680	1	83			1	3	0	1	1	1	1	1	5	0	1	1	1	1	1	1	1	1	1	1	1	1	1	1	0	0	0	1	1	1	1	1	1	1	1	1	1	1	1	1	2	27	0	0	0
681	2	90			1	3	0	1	1	1	1	1	5	0	1	1	1	1	1	1	1	1	1	1	1	1	1	1	0	0	0	0	1	1	1	1	1	1	1	1	1	1	1	1	4	26	1	0	0
682	2	76			1	1	0	1	1	1	1	1	5	0	1	1	1	1	1	1	1	1	1	1	1	1	1	1	0	0	0	0	1	0	0	1	1	1	1	1	1	1	1	1	2	24	0	0	0
683	1	83			1	3	0	1	1	1	1	1	5	0	1	1	1	1	1	1	1	1	1	1	1	1	1	0	0	0	0	0	1	1	1	1	1	1	1	1	1	1	1	1	5	25	1	0	0
684	2	73			1	3	0	1	1	1	1	1	5	0	1	1	1	1	1	1	1	1	1	1	1	1	1	1	1	1	1	1	1	0	0	1	1	1	1	1	1	1	1	1	2	28	0	0	0
685	1	70			1	3	0	1	1	1	1	1	5	0	1	1	1	1	1	1	1	1	1	1	1	1	1	1	1	1	1	1	1	1	1	1	1	1	1	1	1	1	1	1	2	30	0	0	0
686	1	78			1	3	0	1	1	1	1	1	5	0	1	1	1	1	1	1	1	1	1	1	1	1	1	1	1	1	1	1	1	1	1	1	1	1	1	1	1	1	1	1	5	30	0	0	0
687	2	79			1	3	0	1	1	1	1	1	5	0	1	1	1	1	1	1	1	1	1	1	1	1	1	1	0	1	1	1	1	1	1	1	1	1	1	1	1	1	1	0	1	28	0	0	0
688	1	89			1	3	0	1	1	1	1	1	5	0	1	1	1	1	1	1	1	1	1	1	1	1	1	1	1	1	1	1	1	1	1	1	1	1	1	1	1	1	1	0	1	29	0	0	0
689	2	66			1	3	0	1	1	1	1	1	5	0	1	1	1	1	1	1	1	1	1	1	1	1	1	1	1	1	1	1	1	1	1	1	1	1	1	1	1	1	1	1	2	30	0	0	0
690	1	68			1	3	0	1	1	1	1	1	5	0	1	1	1	1	1	1	1	1	1	1	1	1	1	1	1	1	1	1	1	1	1	1	1	1	1	1	1	1	1	1	2	30	0	0	0
691	1	66			1	3	0	1	1	1	1	1	5	0	1	1	1	1	1	1	1	1	1	1	1	1	1	1	1	1	1	1	1	1	1	1	1	1	1	1	1	1	1	1	2	30	0	0	0
692	2	66			1	3	0	1	1	1	1	1	5	0	1	1	1	1	1	1	1	1	1	1	1	1	1	1	1	1	1	1	1	0	1	1	1	1	1	1	1	1	1	0	1	28	0	0	0
693	1	83			1	3	0	1	1	1	1	1	5	0	1	1	1	1	1	1	1	1	1	1	1	0	0	1	1	1	1	1	1	1	1	1	1	1	1	1	1	1	1	1	4	28	0	0	0
694	1	70			1	3	0	1	1	1	1	1	5	0	1	1	1	1	1	1	1	1	1	1	1	1	1	1	1	1	1	1	1	1	1	1	1	1	1	1	1	1	1	1	2	30	0	0	0
695	1	69			1	3	0	1	1	1	1	1	5	0	1	1	1	1	1	1	1	1	1	1	1	1	1	1	1	1	1	1	1	1	1	1	1	1	1	1	1	1	1	1	3	30	0	0	0
696	2	90			1	3	0	1	1	1	1	1	5	0	1	1	1	1	1	1	1	1	1	1	1	1	1	1	1	1	1	1	1	1	1	1	1	1	1	1	1	1	1	0	4	29	0	0	0
697	1	66			1	3	0	1	1	1	1	1	5	0	1	1	1	1	1	1	1	1	1	1	1	1	1	1	1	1	1	1	1	1	1	1	1	1	1	1	1	1	1	1	2	30	0	0	0
698	2	78			1	3	0	1	1	1	1	1	5	0	1	1	1	1	1	1	1	1	1	1	1	1	1	1	1	1	1	1	1	1	1	1	1	1	1	1	1	1	1	1	2	30	0	0	0
699	1	66			1	3	0	1	1	1	1	1	5	0	1	1	1	1	1	1	1	1	1	1	1	1	1	1	1	1	1	1	1	1	1	1	1	1	1	1	1	1	1	1	5	30	0	0	0
700	2	66			1	3	0	1	1	1	1	1	5	0	1	1	1	1	1	1	1	1	1	1	1	1	1	1	1	1	1	1	1	1	1	1	1	1	1	1	1	1	1	1	1	30	0	0	0
701	2	85			1	3	0	1	1	1	1	1	5	0	1	1	1	1	1	1	1	1	1	1	1	0	1	1	1	1	1	1	1	1	0	1	1	1	1	1	1	1	1	1	2	28	0	0	0
702	1	68			0	3	0	1	0	1	1	1	4	0	1	1	1	1	1	1	1	1	1	1	1	1	1	1	1	1	1	1	1	1	1	1	1	1	1	1	1	1	1	1	5	30	0	0	0
703	2	87			1	3	0	1	1	1	1	1	5	0	1	1	1	1	1	1	1	1	1	1	1	1	1	1	1	1	1	1	1	1	1	1	1	1	1	1	1	1	1	1	1	30	0	0	0
704	2	79			1	3	0	1	1	1	1	1	5	0	1	1	1	1	1	1	1	1	1	1	1	1	1	1	1	1	1	1	1	1	1	1	1	1	1	1	1	1	1	1	2	30	0	0	0
705	2	72			1	3	0	1	1	1	1	1	5	0	1	1	1	1	1	1	1	1	1	1	1	1	1	1	1	1	1	1	1	1	1	1	1	1	1	1	1	1	1	0	4	29	0	0	0
706	1	84			1	3	0	1	1	1	1	1	5	0	1	1	1	1	1	1	1	1	1	1	1	1	1	1	1	1	1	1	1	1	1	1	1	1	1	1	1	1	1	1	5	30	0	0	0
707	2	67			1	3	0	1	1	1	1	1	5	0	1	1	1	1	1	1	1	1	1	1	1	1	1	1	1	1	1	1	1	1	1	1	1	1	1	1	1	1	1	1	5	30	0	0	0
708	1	82			1	3	0	1	1	1	1	1	5	0	1	1	1	1	1	1	1	1	1	1	1	1	1	1	1	1	1	1	1	1	1	1	1	1	1	1	1	1	1	1	1	30	0	0	0
709	1	77			1	3	0	1	1	1	1	1	5	0	1	1	1	1	1	1	1	1	1	1	1	1	1	1	1	1	1	1	1	1	1	1	1	1	1	1	1	1	1	0	5	29	0	0	0
710	2	75			1	3	0	1	1	1	1	1	5	0	1	1	1	1	1	1	1	1	1	1	1	1	1	1	1	1	1	1	0	1	0	1	1	1	1	1	1	1	1	1	4	28	0	0	0
711	1	88			1	3	0	1	1	1	1	1	5	0	1	1	1	1	1	1	1	1	1	1	1	1	1	1	1	1	1	1	1	1	1	1	1	1	1	1	1	1	1	1	4	30	0	0	0
712	2	72			1	3	0	1	1	1	1	1	5	0	1	1	1	1	1	1	1	1	1	1	1	1	1	1	1	1	1	1	1	1	1	1	1	1	1	1	1	1	1	1	4	30	0	0	0
713	1	86			1	3	0	1	1	1	1	1	5	0	1	1	1	1	1	1	1	1	1	1	1	1	1	1	1	1	1	1	1	1	1	1	1	1	1	1	1	1	1	1	4	30	0	0	0
714	2	90			1	3	0	1	1	1	1	1	5	0	1	1	1	1	1	1	1	1	1	1	1	1	1	1	1	1	1	1	1	1	1	1	1	1	1	1	1	1	1	1	4	30	0	0	0
715	1	80			0	3	0	1	0	1	1	1	4	0	1	1	1	1	1	1	1	1	1	1	0	1	1	1	0	0	0	0	0	1	1	1	1	1	1	1	1	1	0	0	1	22	0	0	0
716	1	78			1	3	0	1	1	1	1	1	5	0	1	1	1	1	1	1	1	1	1	1	1	1	1	1	1	1	1	1	1	1	1	1	1	1	1	1	1	1	1	1	4	30	0	0	0
717	2	66			1	3	0	1	1	1	1	1	5	0	1	1	1	1	1	1	1	1	1	1	1	1	1	1	1	1	1	1	1	1	1	1	1	1	1	1	1	1	1	1	3	30	0	0	0
718	2	66			1	3	0	1	1	1	1	1	5	0	1	1	1	1	1	1	1	1	1	1	1	1	1	1	1	1	1	1	1	1	1	1	1	1	1	1	1	1	1	1	3	30	0	0	0
719	1	83			0	3	0	1	1	1	0	0	3	0	1	1	1	1	1	1	1	1	1	1	1	1	1	1	0	1	0	1	1	0	0	1	1	1	0	1	0	1	1	1	2	24	1	1	1
720	1	80			0	3	0	1	1	1	1	0	4	0	1	1	1	1	1	1	1	1	1	1	1	1	1	1	1	1	0	0	1	1	1	1	1	1	1	1	1	1	1	0	2	27	0	1	1
721	2	72			0	3	0	1	1	1	1	0	4	0	1	1	1	1	1	1	1	1	1	1	1	1	1	1	1	1	0	1	0	1	1	1	1	1	1	1	1	1	1	0	4	27	0	0	0
722	1	70			0	3	0	1	1	1	1	0	4	0	1	1	1	1	1	1	1	1	0	1	1	1	1	1	0	1	1	1	1	0	0	1	1	0	1	1	1	1	1	1	2	24	1	0	1
723	2	89			0	0	1	1	0	0	1	0	2	1	1	1	1	1	1	1	1	1	1	1	1	1	1	1	0	1	0	0	0	0	0	1	1	0	1	1	1	1	1	0	2	22	1	1	1
724	2	73			0	3	0	1	1	1	1	0	4	0	1	1	1	1	1	1	1	1	1	1	1	1	1	1	1	1	1	1	0	1	1	1	1	0	1	1	1	1	1	1	3	28	0	0	1
725	2	83			0	2	0	1	1	0	1	0	3	0	1	1	1	1	1	1	1	1	1	1	1	1	1	1	1	1	1	1	0	1	0	1	1	0	1	1	1	1	0	0	2	25	1	0	1
726	2	68			0	3	0	1	1	1	1	0	4	0	1	1	1	1	1	1	1	1	1	1	1	1	1	1	1	1	1	1	1	1	1	1	1	1	1	1	1	1	1	1	3	30	0	0	0
727	2	78			0	1	1	1	0	0	1	0	2	1	1	1	1	1	1	1	1	1	1	1	1	1	1	1	0	1	0	1	1	1	1	1	1	0	1	1	1	1	1	0	1	26	0	0	0
728	2	79			0	2	1	1	0	0	0	0	1	1	1	1	1	1	1	1	1	1	1	1	1	1	1	1	0	0	0	0	0	0	0	1	1	0	1	1	1	0	1	0	2	19	1	0	1
729	2	82			0	2	0	1	1	1	0	0	3	0	1	1	1	1	1	1	1	1	1	1	1	1	1	1	0	1	1	1	1	1	1	1	1	0	1	1	1	1	1	1	2	28	0	0	0
730	2	67			0	2	0	1	1	0	1	0	3	0	1	1	1	1	1	1	1	1	1	1	1	1	1	1	1	1	1	1	1	0	1	1	1	1	1	1	1	1	1	1	4	29	0	0	0
731	1	67			1	3	0	1	1	1	1	1	5	0	1	1	1	1	1	1	1	1	1	1	1	1	0	1	1	1	1	0	1	1	0	1	1	1	1	1	1	1	1	1	2	27	0	0	0
732	2	75			1	3	0	1	1	1	1	1	5	0	1	1	1	1	0	1	1	1	1	1	1	1	1	1	0	1	0	0	1	1	1	1	1	1	1	1	1	1	1	0	2	25	0	0	0
733	2	67			1	3	0	1	1	1	1	1	5	0	1	1	1	1	1	1	1	1	1	1	1	1	1	1	1	1	1	1	1	1	1	1	1	1	1	1	1	0	1	0	2	28	0	0	0
734	2	66			1	3	0	1	1	1	1	1	5	0	1	1	1	0	1	1	1	1	1	1	1	1	1	1	1	1	1	1	1	1	1	1	1	1	1	1	1	1	1	1	2	29	0	0	0
735	2	75			1	3	0	1	1	1	1	1	5	0	1	1	1	1	1	1	1	1	1	1	1	1	1	1	1	1	1	1	1	1	1	1	1	0	1	1	1	1	1	1	2	29	0	0	0
736	2	69			1	3	0	1	1	1	1	1	5	0	1	1	1	1	1	1	1	1	1	1	1	1	1	1	1	1	1	1	1	1	0	1	1	1	1	1	1	1	1	1	5	29	0	0	1
737	1	88			1	1	0	1	1	1	1	1	5	0	0	0	0	0	0	1	1	1	1	1	1	1	1	1	1	1	1	1	0	0	0	1	1	0	1	1	1	0	1	1	3	21	1	0	1
738	2	67			1	2	0	1	1	1	1	1	5	0	1	1	1	1	1	1	1	1	1	1	1	1	1	1	0	1	1	0	1	0	1	1	1	1	1	1	1	1	1	1	5	27	0	0	0
739	1	82			1	3	0	1	1	1	1	1	5	0	1	1	1	1	1	1	1	1	1	1	1	1	1	1	1	1	1	1	1	1	1	1	1	0	1	1	1	1	1	1	4	29	0	0	0
740	1	84			1	3	0	1	1	1	1	1	5	0	1	1	1	1	1	1	1	1	1	1	1	1	1	1	0	1	1	1	0	1	0	1	1	0	1	1	1	1	1	1	3	26	1	0	0
741	2	76			0	3	0	1	1	1	1	0	4	0	1	1	1	1	1	1	1	1	1	1	1	1	1	1	0	0	1	1	1	1	1	1	1	0	1	1	1	1	1	0	2	26	0	0	0
742	1	70			1	3	0	1	1	1	1	1	5	0	1	1	1	1	1	1	1	1	1	1	1	1	1	1	1	1	1	1	1	1	0	1	1	1	1	1	1	1	1	1	4	29	0	0	1
743	1	71			0	3	0	1	1	1	0	1	4	0	1	1	1	1	1	1	1	1	1	1	1	1	1	1	1	1	1	1	1	1	0	1	1	0	1	1	1	1	0	0	2	26	0	0	0
744	2	80			0	3	0	1	0	1	0	0	2	0	1	1	1	1	1	1	1	1	1	1	1	1	1	1	1	1	1	1	0	0	1	1	1	1	1	1	1	0	1	1	2	27	0	0	0
745	2	81			1	3	0	1	1	1	1	1	5	0	1	1	1	1	1	1	1	1	1	1	1	1	1	1	1	1	1	1	1	1	1	1	1	1	1	1	1	1	0	1	4	29	0	0	0
746	1	78			1	3	0	1	1	1	1	1	5	0	1	1	1	1	1	1	1	1	1	1	1	1	1	1	1	0	1	1	1	0	1	1	1	1	1	1	1	1	1	1	5	28	0	1	0
747	1	70			1	3	0	1	1	1	1	1	5	0	1	1	1	1	1	1	1	1	1	1	1	1	1	1	1	1	1	0	1	1	1	1	1	1	1	1	1	1	1	1	4	29	0	0	0
748	2	77			1	3	0	1	1	1	1	1	5	0	1	1	1	1	1	1	1	1	1	1	1	1	1	1	1	1	1	1	1	1	1	1	1	1	1	0	1	1	1	1	1	28	0	0	0
749	1	72			1	3	0	1	1	1	1	1	5	0	1	1	1	1	1	1	1	1	1	1	1	1	1	1	1	1	1	1	1	1	1	1	1	1	1	1	1	0	1	0	4	28	0	0	0
750	2	78			1	0	1	1	1	1	1	1	5	1	1	1	1	1	1	1	1	1	1	1	1	1	1	1	1	1	1	1	1	1	1	1	1	1	1	1	1	0	1	1	4	29	0	0	0
751	2	78			1	3	0	1	1	1	1	1	5	0	1	1	1	1	1	1	1	0	1	1	1	1	1	1	1	1	1	1	1	0	1	1	1	1	1	1	1	0	1	1	3	27	0	0	0
752	2	84			0	3	0	1	1	1	0	1	4	0	1	1	1	1	1	1	1	1	1	1	1	0	1	1	1	1	0	0	1	0	1	1	1	1	1	1	1	1	1	1	3	26	1	0	0
753	2	74			0	2	1	1	1	1	0	1	4	1	1	1	1	1	1	1	1	1	1	1	1	1	1	1	1	1	1	0	1	1	0	1	1	1	1	1	1	1	0	1	2	27	0	0	0
754	2	78			0	3	0	1	1	1	0	0	3	0	1	1	1	0	1	1	1	1	1	1	1	1	1	1	1	1	1	0	0	1	1	1	1	1	1	1	1	1	1	1	5	27	0	1	1
755	1	81			1	3	0	1	1	1	1	1	5	0	1	1	1	1	1	1	1	1	1	1	1	1	1	1	1	1	1	1	1	0	1	1	1	1	1	0	1	1	1	1	5	28	0	0	0
756	1	83			1	3	0	1	1	1	1	1	5	0	1	1	1	1	1	1	1	1	1	1	1	1	1	1	0	1	0	0	1	1	0	1	1	1	1	1	1	1	1	1	3	26	1	0	0
757	1	75			1	3	0	1	1	1	1	1	5	0	1	1	1	1	1	1	1	1	1	1	1	1	1	1	1	1	1	1	1	1	1	1	1	1	1	1	1	1	1	1	5	30	0	0	0
758	1	75			1	3	0	1	1	1	1	1	5	0	1	1	1	1	1	1	1	1	1	1	1	1	1	1	1	1	1	1	0	0	0	1	1	1	1	1	1	1	1	1	5	27	0	0	0
759	2	70			1	3	0	1	1	1	1	1	5	0	1	1	1	1	1	1	1	1	1	1	1	1	1	1	1	1	1	1	1	1	1	1	1	1	1	1	1	1	1	1	4	30	0	0	0
760	1	68			1	3	0	1	1	1	1	1	5	0	1	1	1	1	1	1	1	1	1	1	1	1	1	1	1	1	1	1	1	1	1	1	1	1	1	1	1	1	1	1	5	30	0	0	0
761	2	78			1	2	0	1	1	1	1	1	5	0	1	1	1	1	1	1	1	1	1	1	1	1	1	1	1	1	1	1	0	1	0	1	1	1	1	1	1	1	1	1	2	28	0	0	0
762	1	72			1	3	0	1	1	1	1	1	5	0	1	1	1	1	1	1	1	1	1	1	1	1	1	1	0	1	0	0	0	0	0	1	1	1	1	1	1	1	1	1	3	24	1	0	1
763	1	81			1	3	0	1	1	1	1	1	5	0	1	1	1	1	1	1	1	1	1	1	1	1	1	1	1	1	1	1	1	1	1	1	1	1	1	1	1	1	1	1	5	30	0	0	0
764	1	72			0	1	1	1	1	0	0	1	3	1	1	1	1	1	1	1	1	1	1	1	1	1	1	1	1	0	1	1	1	0	0	1	1	1	1	1	1	1	1	1	4	27	0	0	0
765	1	81			0	3	0	1	1	1	0	1	4	0	1	1	1	1	1	1	1	1	1	1	1	1	1	1	0	1	1	1	1	1	1	1	1	1	1	1	1	1	1	1	4	29	0	0	0
766	2	79			1	3	0	1	1	1	1	1	5	0	1	1	1	1	1	1	1	1	1	1	1	1	1	1	1	1	1	1	0	0	0	1	1	1	1	1	1	1	1	1	4	27	0	0	0
767	1	81			1	3	0	1	1	1	1	1	5	0	1	1	1	1	1	1	1	1	1	1	1	1	1	1	1	1	1	1	1	0	1	1	1	1	1	1	1	1	1	1	5	29	0	0	0
768	2	68			1	3	0	1	1	1	1	1	5	0	1	1	1	1	1	1	1	1	1	1	1	1	1	1	1	1	1	1	0	1	1	1	1	0	1	1	1	1	1	1	5	28	0	0	1
769	1	85			0	1	1	1	1	1	0	0	3	1	1	0	0	0	1	1	1	1	1	1	1	1	1	1	0	1	0	0	1	0	0	1	1	1	1	1	1	1	1	1	2	23	0	0	0
770	1	70			1	3	0	1	1	1	1	1	5	0	1	1	1	1	1	1	1	1	1	1	1	1	1	1	1	1	1	0	1	0	1	1	1	1	1	1	1	1	1	1	5	28	0	0	1
771	1	73			1	2	0	1	1	1	1	1	5	0	1	1	1	1	1	1	1	1	1	1	1	1	1	1	1	1	1	1	1	1	1	1	1	1	1	1	1	1	1	1	5	30	0	0	0
772	1	77			1	3	0	1	1	1	1	1	5	0	1	1	1	1	1	1	1	1	1	1	1	1	1	1	1	1	0	0	1	0	0	1	1	1	1	1	1	1	1	1	3	26	1	1	1
773	1	77			0	2	1	1	1	1	0	1	4	1	1	1	1	1	1	1	1	1	1	1	1	1	1	1	1	0	0	0	1	0	0	1	1	1	1	1	1	0	1	1	3	24	1	1	1
774	2	74			1	3	0	1	1	1	1	1	5	0	1	1	1	1	1	1	1	1	1	1	1	1	0	1	1	1	1	1	0	1	0	1	1	1	1	1	1	1	1	1	5	28	0	0	0
775	2	74			1	3	0	1	1	1	1	1	5	0	1	1	1	1	1	1	1	1	1	1	1	1	1	1	1	1	1	1	1	0	0	1	1	1	1	0	1	1	1	1	3	27	0	0	0
776	1	67			1	3	0	1	1	1	1	1	5	0	1	1	1	1	1	1	1	1	1	1	1	1	1	1	1	1	1	1	1	1	0	1	1	1	1	1	1	1	1	1	4	29	0	0	0
777	2	74			1	3	0	1	1	1	1	1	5	0	1	1	1	1	1	1	1	1	1	1	1	1	1	1	1	1	1	1	1	0	0	1	1	1	1	1	1	1	1	1	4	28	0	0	0
778	2	86			0	2	1	1	0	0	0	0	1	1	1	1	1	1	1	1	1	1	1	1	1	1	1	1	1	0	0	0	1	1	1	1	1	1	1	0	1	0	1	0	2	24	0	0	0
779	2	76			1	2	0	1	1	1	1	1	5	0	1	1	1	1	1	1	1	1	1	1	1	1	1	1	1	1	1	1	1	0	1	1	1	1	1	1	1	1	1	1	4	29	0	0	1
780	1	81			0	0	1	1	1	1	0	0	3	1	1	1	1	1	1	1	1	1	1	1	1	1	1	1	0	1	0	0	0	0	1	1	1	1	1	1	1	1	0	1	1	24	0	1	1
781	2	73			1	3	0	1	1	1	1	1	5	0	1	1	1	1	1	1	1	1	1	1	1	1	1	1	0	1	0	1	0	0	0	1	1	1	1	1	1	1	1	1	2	25	0	0	0
782	2	67			1	2	0	1	1	1	1	1	5	0	1	1	1	1	1	1	1	1	1	1	1	1	1	1	1	1	1	1	0	0	0	1	1	1	1	1	1	1	1	1	2	27	0	0	1
783	2	68			1	3	0	1	1	1	1	1	5	0	1	1	1	1	1	1	1	1	1	1	1	1	1	1	1	1	1	1	1	0	0	1	1	1	1	1	1	1	1	1	5	28	0	0	0
784	2	66			1	3	0	1	1	1	1	1	5	0	1	1	1	1	1	1	1	1	1	1	1	1	1	1	1	1	1	1	1	1	0	1	1	1	1	1	1	1	1	1	4	29	0	0	0
785	2	76			1	3	0	1	1	1	1	1	5	0	1	1	1	1	1	1	1	1	1	1	1	1	1	1	1	1	0	1	1	0	0	1	1	1	1	1	1	1	1	1	4	27	0	0	0
786	2	74			0	2	1	1	1	1	0	1	4	1	1	1	1	1	1	1	1	1	1	1	1	1	1	1	0	1	0	0	0	0	0	1	1	0	1	1	1	0	1	1	2	22	1	0	0
787	2	65			1	3	0	1	1	1	1	1	5	0	1	1	1	1	1	1	1	1	1	1	1	1	1	1	1	1	1	1	1	1	0	1	1	1	1	1	1	1	1	1	2	29	0	0	0
788	2	69			1	2	0	1	1	1	1	1	5	0	1	1	1	1	1	1	1	1	1	1	1	1	1	1	1	1	1	1	0	1	0	1	1	1	1	1	1	1	1	1	3	28	0	0	0
789	2	81			0	3	0	1	1	1	0	1	4	0	1	1	1	1	1	1	1	1	1	1	1	1	1	1	1	1	1	1	1	1	1	1	1	0	1	1	1	1	1	1	2	29	0	1	0
790	2	73			1	3	0	1	1	1	1	1	5	0	1	0	0	0	0	1	1	1	0	1	1	1	1	1	1	1	1	1	1	0	0	1	1	1	1	1	1	1	1	1	4	24	1	1	0
791	2	68			1	3	0	1	1	1	1	1	5	0	1	1	1	1	1	1	1	1	1	1	1	1	1	1	1	1	1	1	1	1	0	1	1	1	1	1	1	1	1	1	2	29	0	0	0
792	1	74			1	2	0	1	1	1	1	1	5	0	1	1	1	1	1	1	1	1	1	1	1	1	1	1	1	1	1	1	1	1	1	1	1	1	1	1	1	1	1	1	3	30	0	0	0
793	1	68			1	3	0	1	1	1	1	1	5	0	1	1	1	0	1	1	1	1	1	1	1	1	1	1	1	1	1	1	1	1	1	1	1	1	1	1	1	1	1	1	4	29	0	0	0
794	2	82			1	3	0	1	1	1	1	1	5	0	1	1	1	1	1	1	1	1	1	1	1	1	1	1	1	1	1	1	1	1	1	1	1	1	1	1	1	1	1	1	4	30	0	0	0
795	2	81			0	2	1	1	1	1	0	1	4	1	1	1	1	1	1	1	1	1	1	1	1	1	0	0	1	0	0	0	1	0	1	1	1	0	1	1	1	1	1	1	1	23	0	0	0
796	1	72			1	3	0	1	1	1	1	1	5	0	1	1	1	1	1	1	1	1	1	1	1	1	1	1	1	1	1	1	1	1	0	1	1	1	1	1	1	1	1	1	5	29	0	0	0
797	1	80			1	2	0	1	1	1	1	1	5	0	1	1	1	1	1	1	1	1	1	1	1	1	1	1	1	1	1	1	1	0	0	1	1	1	1	1	1	1	1	1	5	28	0	0	0
798	1	78			1	3	0	1	1	1	1	1	5	0	1	1	1	1	1	1	1	1	1	1	1	1	1	1	1	1	1	1	1	0	1	1	1	1	1	1	1	1	1	1	5	29	0	0	0
799	2	78			1	2	0	1	1	1	1	1	5	0	1	1	1	1	1	1	1	1	1	1	1	1	1	1	1	1	1	1	1	1	1	1	1	1	1	1	1	1	1	1	4	30	0	0	0
800	2	82			1	3	0	1	1	1	1	1	5	0	1	1	1	0	1	1	1	1	1	1	1	1	1	1	1	1	1	1	0	1	1	1	1	1	1	1	0	1	1	1	3	27	0	0	0
801	2	76			1	3	0	1	1	1	1	1	5	0	1	1	1	1	1	1	1	1	1	1	1	1	1	1	1	1	1	1	0	1	1	1	1	1	1	1	1	1	1	1	5	29	0	0	0
802	1	82			0	2	1	1	1	1	0	1	4	1	1	1	1	1	1	1	1	1	1	1	1	1	1	1	1	1	0	0	0	0	0	1	1	1	1	0	1	1	0	1	2	23	0	0	0
803	1	82			1	2	0	1	1	1	1	1	5	0	1	1	1	1	1	1	1	1	1	1	1	1	1	1	1	1	1	1	1	0	1	1	1	1	1	0	1	1	1	1	3	28	0	0	1
804	2	71			1	2	0	1	1	1	1	1	5	0	1	1	1	1	1	1	1	1	1	1	1	1	1	1	1	1	1	1	1	1	0	1	1	1	1	1	0	1	1	1	5	28	0	0	0
805	2	69			1	3	0	1	1	1	1	1	5	0	1	1	1	1	1	1	1	1	1	1	0	1	1	1	0	1	1	1	0	1	0	1	1	1	1	1	1	1	1	1	4	26	1	0	0
806	1	78			1	3	0	1	1	1	1	1	5	0	1	1	1	1	1	1	1	1	1	1	1	1	1	1	1	1	1	1	1	1	0	1	1	0	1	1	1	1	1	1	5	28	0	0	0
807	2	70			1	2	0	1	1	1	1	1	5	0	1	1	1	1	1	1	1	1	1	1	1	1	1	1	1	1	1	1	0	0	0	1	1	1	1	1	1	1	1	1	5	27	0	0	0
808	2	78			1	2	0	1	1	1	1	1	5	0	1	1	1	1	1	1	1	1	1	1	1	1	1	1	1	1	1	1	1	1	0	1	1	1	1	1	1	1	1	1	4	29	0	0	0
809	1	85			1	3	0	1	1	1	1	1	5	0	1	1	1	1	1	1	1	1	1	1	1	1	1	1	1	1	1	1	0	0	0	1	1	1	1	1	1	1	1	1	2	27	0	0	0
810	2	69			1	3	0	1	1	1	1	1	5	0	1	1	1	1	1	1	1	1	1	1	1	1	1	1	1	1	1	1	1	1	0	1	1	0	1	1	1	1	1	1	5	28	0	0	0
811	2	67			1	3	0	1	1	1	1	1	5	0	1	1	1	1	1	1	1	1	1	1	1	1	1	1	1	1	1	1	0	1	0	1	1	1	1	1	1	1	1	1	3	28	0	0	0
812	2	71			1	2	0	1	1	1	1	1	5	0	1	1	1	1	1	1	1	1	1	1	1	1	1	1	1	1	1	1	0	1	0	1	1	1	1	1	1	1	1	1	3	28	0	0	0
813	2	79			0	0	1	1	1	1	0	1	4	1	0	1	1	1	1	1	1	1	1	1	1	1	1	1	0	1	1	0	1	1	1	1	1	0	1	1	1	1	0	1	1	25	0	0	0
814	1	66			1	1	0	1	1	1	1	1	5	0	1	1	1	1	1	1	1	1	1	1	1	1	1	1	1	1	1	1	1	1	0	1	1	1	1	1	1	1	1	1	5	29	0	0	0
815	2	74			1	3	0	1	1	1	1	1	5	0	1	1	1	1	1	1	1	1	1	1	1	1	1	1	1	1	1	1	0	1	0	1	1	1	1	1	1	1	1	1	3	28	0	0	0
816	1	85			1	1	0	1	1	1	1	1	5	0	0	1	1	1	1	1	1	1	1	1	1	1	1	1	1	0	1	1	1	1	1	1	1	0	1	1	1	1	1	1	4	27	0	0	1
817	1	71			1	3	0	1	1	1	1	1	5	0	1	1	1	1	1	1	1	1	1	1	1	1	1	1	1	0	1	0	0	1	1	1	1	1	1	1	1	1	1	0	4	26	1	0	1
818	2	86			0	2	1	1	1	1	0	0	3	1	0	1	1	1	1	0	1	1	1	1	1	1	1	1	1	1	0	1	0	0	0	1	1	0	1	1	1	1	1	1	2	22	1	0	0
819	1	69			1	1	0	1	1	1	1	1	5	0	1	1	1	1	1	1	1	1	1	1	1	1	1	1	1	1	1	1	1	1	1	1	1	0	1	1	1	1	1	1	5	29	0	0	0
820	2	67			1	2	0	1	1	1	1	1	5	0	1	1	1	1	1	1	1	1	1	1	1	1	1	1	1	1	1	1	1	1	1	1	1	1	1	1	1	1	1	1	4	30	0	0	0
821	2	80			1	2	0	1	1	1	1	1	5	0	1	1	1	1	1	1	1	1	1	1	1	1	1	1	1	1	1	1	0	1	0	1	1	1	1	1	1	1	1	1	2	28	0	1	0
822	2	68			1	3	0	1	1	1	1	1	5	0	1	1	1	1	1	1	1	1	1	1	1	1	1	1	1	1	1	1	1	1	1	1	1	1	1	1	1	1	1	1	4	30	0	0	0
823	1	87			1	0	1	1	1	1	1	1	5	1	1	1	1	1	1	1	1	1	1	1	1	1	1	1	1	1	1	0	1	0	0	1	1	1	1	1	1	1	1	1	4	27	0	0	0
824	2	75			0	3	0	1	1	1	0	1	4	0	1	1	1	1	1	1	1	1	1	1	1	1	1	1	0	1	1	1	0	0	0	1	1	0	1	1	1	1	1	0	2	24	0	0	0
825	1	86			1	3	0	1	1	1	1	1	5	0	1	1	1	1	1	1	1	1	1	1	1	1	1	1	1	0	0	0	0	1	0	1	1	0	1	1	1	1	1	1	5	24	1	0	0
826	1	83			0	2	1	1	1	0	1	1	4	1	1	1	0	0	0	1	1	1	1	1	1	1	1	0	1	1	1	1	0	0	0	1	1	0	1	1	1	1	1	1	2	23	0	0	0
827	1	74			1	2	0	1	1	1	1	1	5	0	1	1	1	1	1	1	1	1	1	1	1	1	1	1	1	1	1	1	1	1	1	1	1	1	1	1	1	1	1	1	3	30	0	0	0
828	2	80			1	3	0	1	1	1	1	1	5	0	0	1	1	1	1	1	1	1	1	1	1	1	1	1	1	1	1	1	1	1	0	1	1	1	1	1	1	1	1	1	4	28	0	0	0
829	2	76			1	3	0	1	1	1	1	1	5	0	1	1	1	1	1	1	1	1	1	1	1	1	1	1	0	1	1	1	1	1	1	1	1	1	1	1	1	1	1	1	4	29	0	0	0
830	1	77			1	3	0	1	1	1	1	1	5	0	1	1	1	1	1	1	1	1	1	1	1	1	1	1	0	1	1	1	1	0	1	1	1	1	1	1	1	1	1	1	3	28	0	0	0
831	1	67			1	2	0	1	1	1	1	1	5	0	1	1	1	1	1	1	1	1	1	1	1	1	1	1	1	1	1	1	1	1	0	1	1	1	1	1	1	0	1	1	5	28	0	0	0
832	2	70			1	2	1	1	1	1	0	0	3	1	1	1	1	1	1	1	1	1	1	1	1	1	1	1	0	0	1	0	0	0	0	1	1	0	1	1	1	1	1	1	2	22	1	1	0
833	1	84			1	3	0	1	1	1	1	1	5	0	1	1	1	1	1	1	1	1	1	1	1	0	1	1	0	0	0	0	1	0	0	1	1	0	1	1	1	1	0	1	2	21	1	1	0
834	2	74			1	3	0	1	1	1	1	1	5	0	1	1	1	1	1	1	1	1	1	1	1	1	1	1	1	1	0	1	1	0	0	1	1	0	1	1	1	1	1	1	2	26	0	0	0
835	1	78			1	3	0	1	1	1	1	1	5	0	1	1	1	1	1	1	1	1	1	1	1	1	1	1	1	1	1	1	0	1	0	1	1	1	1	1	1	1	1	1	4	28	0	0	0
836	1	82			1	3	0	1	1	1	1	1	5	0	1	1	1	1	1	1	1	1	1	1	1	1	0	1	0	1	1	0	1	1	0	1	1	0	0	1	1	1	1	1	3	24	1	0	0
837	1	74			1	3	0	1	1	1	1	1	5	0	1	1	1	1	1	1	1	1	1	1	1	1	1	1	0	0	0	1	1	0	1	1	1	1	1	1	1	1	1	1	5	26	1	0	0
838	1	68			1	3	0	1	1	1	1	1	5	0	1	1	1	1	1	1	1	1	1	1	1	1	1	1	1	1	1	1	1	1	1	1	1	1	1	1	1	1	1	1	2	30	0	0	0
839	2	66			1	3	0	1	1	1	1	1	5	0	1	1	1	1	1	1	1	1	1	1	1	1	1	1	1	1	1	1	1	1	0	1	1	1	1	1	1	1	1	1	4	29	0	0	0
840	1	79			1	1	0	1	1	1	1	1	5	0	1	1	1	1	1	1	1	1	1	1	1	1	1	1	0	1	0	1	0	1	1	1	1	1	1	1	1	1	1	1	3	27	0	1	0
841	1	80			0	2	1	1	1	1	0	1	4	1	1	1	1	1	1	1	1	1	1	1	1	1	1	1	1	1	1	1	1	0	1	1	1	1	1	1	1	1	1	1	3	29	0	0	0
842	2	81			1	2	0	1	1	1	1	1	5	0	1	1	1	1	1	1	1	1	1	1	1	1	1	1	1	1	1	1	1	0	1	1	1	1	1	1	1	1	1	1	2	29	0	0	1
843	1	71			0	1	1	1	1	1	0	0	3	1	1	1	1	1	1	1	1	1	1	1	1	1	1	1	1	0	1	1	1	1	0	1	1	1	1	1	1	1	1	0	3	27	0	0	1
844	1	71			1	3	0	1	1	1	1	1	5	0	1	1	1	1	1	1	1	1	1	1	1	1	1	1	1	1	1	1	0	1	0	1	1	1	1	1	1	1	1	1	5	28	0	0	0
845	1	74			1	3	0	1	1	1	1	1	5	0	1	1	1	1	1	1	1	1	1	1	1	1	1	1	1	1	0	1	0	0	0	1	1	0	1	1	1	1	1	0	2	24	0	0	0
846	2	72			1	2	0	1	1	1	1	1	5	0	1	1	1	1	1	1	1	1	1	1	1	1	1	1	1	1	1	0	1	0	0	1	1	1	1	1	1	1	1	1	5	27	0	0	0
847	2	71			0	2	1	1	1	1	0	0	3	1	1	1	1	0	1	1	1	1	1	1	1	1	1	1	1	1	1	1	1	0	0	1	1	0	1	0	1	1	1	1	2	25	0	1	1
848	1	67			1	3	0	1	1	1	1	1	5	0	1	1	1	1	1	1	1	1	1	1	1	1	1	1	1	1	1	1	1	1	0	1	1	1	1	1	1	1	1	1	5	29	0	0	0
849	2	74			1	3	0	1	1	1	1	1	5	0	1	1	1	1	1	1	1	1	1	1	1	1	1	1	1	1	1	1	1	1	1	1	1	1	1	1	1	1	1	1	3	30	0	0	0
850	2	77			1	2	0	1	1	1	1	1	5	0	1	1	1	0	1	1	1	1	1	1	1	1	1	0	0	0	0	1	1	1	1	1	1	0	1	1	1	1	1	1	2	24	0	1	0
851	1	84			1	3	0	1	1	1	1	1	5	0	1	1	1	1	1	1	1	1	1	1	1	1	1	1	0	1	1	1	1	1	1	1	1	0	1	1	1	1	1	1	3	28	0	0	0
852	2	72			1	3	0	1	1	1	1	1	5	0	1	1	1	1	1	1	1	1	1	1	1	1	1	1	1	1	0	0	0	1	0	1	1	1	1	1	1	1	1	1	2	26	0	1	0
853	2	73			1	3	0	1	1	1	1	1	5	0	1	1	1	1	1	1	1	1	1	1	1	1	1	1	1	1	1	1	1	0	0	1	1	1	1	1	1	1	1	1	4	28	0	0	0
854	1	79			1	3	0	1	1	1	1	1	5	0	1	1	1	1	1	1	1	1	1	1	1	1	1	1	1	1	1	1	0	1	1	1	1	1	1	1	1	1	1	1	3	29	0	0	0
855	2	90			1	3	0	1	1	1	1	1	5	0	1	1	1	1	1	1	1	1	1	1	1	1	1	1	1	0	0	0	0	0	1	1	1	1	1	1	1	0	1	1	3	23	1	0	0
856	2	83			0	3	0	1	1	1	0	1	4	0	1	1	1	1	1	1	1	1	1	1	1	1	1	1	1	1	1	1	1	0	1	1	1	1	1	1	1	1	1	1	4	29	0	0	0
857	2	86			0	3	0	1	0	1	0	0	2	0	1	1	1	0	1	1	1	1	1	1	1	1	1	1	1	0	0	0	1	1	1	1	1	1	1	1	1	1	1	0	2	25	0	0	0
858	2	72			1	3	0	1	1	1	1	1	5	0	1	1	1	1	1	1	1	1	1	1	1	1	1	1	1	0	1	1	0	0	1	1	1	1	1	1	1	1	1	1	5	27	0	0	0
859	1	87			0	1	1	1	1	1	0	1	4	1	1	1	1	1	1	1	1	1	1	1	1	1	1	1	1	1	1	1	1	1	0	1	1	1	1	1	1	1	1	1	5	29	0	0	0
860	1	79			1	3	0	1	1	1	1	1	5	0	1	1	1	1	1	1	1	1	1	1	1	1	1	1	1	0	1	0	1	0	0	1	1	1	1	1	1	1	1	1	2	26	0	0	0
861	1	67			1	1	0	1	1	1	1	1	5	0	1	1	1	1	1	1	1	1	1	1	1	1	1	1	1	1	1	0	1	0	0	1	1	1	1	1	1	1	1	1	5	27	0	0	0
862	2	75			1	3	0	1	1	1	1	1	5	0	1	1	1	1	1	1	1	1	1	1	1	1	1	1	1	1	1	0	1	1	0	1	1	1	1	1	1	1	1	1	2	28	0	0	0
863	2	67			1	2	0	1	1	1	1	1	5	0	1	1	1	1	1	1	1	1	1	1	1	1	1	1	0	1	1	0	0	1	1	1	1	1	1	1	1	1	1	1	3	27	0	0	0
864	1	79			1	3	0	1	1	1	1	1	5	0	1	1	1	1	1	1	1	1	1	1	1	1	1	1	1	0	1	1	1	0	0	1	1	1	1	1	1	1	1	1	5	27	0	0	0
865	1	70			1	2	0	1	1	1	1	1	5	0	1	1	1	0	1	1	1	1	1	1	1	1	1	1	1	1	1	1	1	1	1	1	1	1	1	1	1	1	1	1	5	29	0	0	0
866	1	80			1	3	0	1	1	1	1	1	5	0	1	1	1	1	1	1	1	1	1	1	1	1	1	1	1	1	0	1	0	0	0	1	1	1	1	1	1	1	1	1	4	26	1	0	0
867	2	70			1	3	0	1	1	1	1	1	5	0	1	1	1	1	1	1	1	1	1	1	1	1	1	1	1	1	0	1	0	1	1	1	1	1	1	1	1	1	1	1	3	28	0	0	0
868	2	69			1	3	0	1	1	1	1	1	5	0	1	1	1	1	1	1	1	1	1	1	1	1	1	1	1	1	1	1	1	1	1	1	1	1	1	1	1	1	1	1	5	30	0	0	0
869	1	67			1	2	0	1	1	1	1	1	5	0	1	1	1	1	1	1	1	1	1	1	1	1	1	1	1	0	1	1	1	1	0	1	1	1	1	1	1	1	1	1	3	28	0	0	0
870	1	69			1	2	0	1	1	1	1	1	5	0	1	1	1	1	1	1	1	1	1	1	1	1	1	1	1	1	0	1	0	0	0	1	1	1	1	1	1	1	1	1	4	26	1	0	0
871	2	73			1	3	0	1	1	1	1	1	5	0	1	1	1	1	1	1	1	1	1	1	1	1	1	1	0	1	1	1	1	0	0	1	1	1	1	1	1	1	1	1	4	27	0	0	0
872	2	66			1	2	0	1	1	1	1	1	5	0	1	1	1	1	1	1	1	1	1	1	1	1	1	1	1	1	1	1	0	0	1	1	1	1	1	1	1	1	1	1	2	28	0	0	0
873	2	80			0	2	1	1	1	1	0	0	3	1	1	1	1	1	1	1	1	1	1	1	1	1	1	1	1	0	1	0	1	0	1	1	1	1	1	1	1	1	1	0	1	26	0	0	1
874	2	69			1	3	0	1	1	1	1	1	5	0	1	1	1	1	1	1	1	1	1	1	1	1	1	1	1	0	0	0	0	0	0	1	1	1	1	1	1	1	1	1	3	24	1	0	0
875	2	81			1	3	0	1	1	1	1	1	5	0	1	1	1	1	1	1	1	1	1	1	1	1	1	1	1	1	1	1	1	1	1	1	1	1	1	1	1	1	1	1	4	30	0	0	0
876	1	70			1	3	0	1	1	1	1	1	5	0	1	1	1	1	1	1	1	1	1	1	1	1	1	1	1	1	1	1	0	1	1	1	1	1	1	0	1	1	1	1	5	28	0	0	0
877	1	83			1	2	0	1	1	1	1	1	5	0	1	1	1	1	1	1	1	1	1	1	1	1	1	1	1	1	1	1	1	1	0	1	1	1	1	1	1	1	1	1	2	29	0	0	0
878	2	78			1	1	0	1	1	1	1	1	5	0	0	1	1	1	1	1	1	1	1	1	1	1	1	1	1	1	1	1	1	0	1	1	1	1	1	1	1	1	1	1	2	28	0	0	0
879	2	75			1	2	0	1	1	1	1	1	5	0	1	1	1	1	1	1	1	1	1	1	1	1	1	1	1	1	1	1	1	1	0	1	1	1	1	1	1	1	1	1	2	29	0	0	0
880	1	67			1	3	0	1	1	1	1	1	5	0	1	1	1	1	1	1	1	1	1	1	1	1	1	1	1	1	1	1	1	0	0	1	1	1	1	1	1	1	1	1	5	28	0	0	0
881	1	67			1	2	0	1	1	1	1	1	5	0	1	1	1	1	1	1	1	1	1	1	1	1	1	1	1	1	1	1	1	1	0	1	1	1	1	1	1	1	1	1	3	29	0	0	0
882	1	73			1	3	0	1	1	1	1	1	5	0	1	0	0	0	1	1	1	1	1	1	1	1	1	1	1	0	1	1	1	0	0	1	1	1	1	1	1	1	1	1	3	25	1	0	0
883	2	71			1	3	0	1	1	1	1	1	5	0	1	1	1	1	1	1	1	1	1	1	1	1	1	1	1	0	1	1	1	1	0	1	1	1	1	1	1	1	1	1	4	28	0	0	0
884	1	84			0	1	1	1	1	1	0	0	3	1	1	1	1	1	1	1	1	1	1	1	1	1	1	1	1	1	0	0	1	0	0	1	1	0	1	1	1	1	1	0	2	24	0	1	0
885	2	69			1	3	0	1	1	1	1	1	5	0	1	1	1	1	1	1	1	1	1	1	1	1	1	1	1	1	1	1	1	0	0	1	1	1	1	1	1	1	1	1	2	28	0	0	0
886	2	67			1	3	0	1	1	1	1	1	5	0	1	1	1	1	1	1	1	1	1	1	1	1	1	1	1	1	1	1	1	1	1	1	1	1	1	1	1	1	1	1	3	30	0	0	0
887	2	73			1	3	0	1	1	1	1	1	5	0	1	1	1	1	1	1	1	1	1	1	1	1	1	1	1	1	1	0	1	1	1	1	1	1	1	1	1	1	1	1	4	29	0	0	0
888	1	72			1	3	0	1	1	1	1	1	5	0	1	1	1	1	1	1	1	1	1	1	1	1	1	1	1	1	1	1	1	1	1	1	1	1	1	1	1	1	1	1	5	30	0	0	0
889	2	66			1	3	0	1	1	1	1	1	5	0	1	1	1	1	1	1	1	1	1	1	1	1	1	1	1	1	1	1	1	1	1	1	1	1	1	1	1	1	1	1	5	30	0	0	0
890	2	67			1	3	0	1	1	1	1	1	5	0	1	1	1	1	1	1	1	1	1	1	1	1	1	1	1	1	1	1	1	0	0	1	1	1	1	1	1	1	1	1	4	28	0	0	0
891	2	68			1	2	0	1	1	1	1	1	5	0	1	1	1	1	1	1	1	1	1	1	1	1	1	1	1	1	1	1	0	1	0	1	1	1	1	1	1	1	1	1	4	28	0	0	0
892	2	78			1	3	0	1	1	1	1	1	5	0	1	1	1	1	1	1	1	1	1	1	1	1	1	1	1	1	1	1	1	1	0	1	1	1	1	1	1	1	1	1	3	29	0	0	0
893	1	67			1	3	0	1	1	1	1	1	5	0	1	1	1	1	1	1	1	1	1	1	1	1	1	1	1	1	1	1	1	1	1	1	1	1	1	1	1	1	1	1	3	30	0	0	0
894	1	69			1	2	0	1	1	1	1	1	5	0	1	1	1	1	1	1	1	1	1	1	1	1	1	1	1	1	1	1	0	0	0	1	1	1	1	1	1	1	1	1	5	27	0	0	0
895	1	67			1	3	0	1	1	1	1	1	5	0	1	1	1	1	1	1	1	1	1	1	1	1	1	1	1	1	1	1	1	1	1	1	1	1	1	1	1	1	1	1	5	30	0	0	0
896	2	68			1	3	0	1	1	1	1	1	5	0	1	1	1	1	1	1	1	1	1	1	1	1	1	1	1	1	1	1	1	0	1	1	1	1	1	1	1	1	1	1	2	29	0	0	0
897	1	67			1	3	0	1	1	1	1	1	5	0	1	1	1	1	1	1	1	1	1	1	1	1	1	1	1	1	1	1	0	1	0	1	1	1	1	1	1	1	1	1	3	28	0	0	0
898	1	78			1	2	0	1	1	1	1	1	5	0	1	1	1	1	1	1	1	1	1	1	1	1	1	1	0	1	1	1	1	0	0	1	1	1	1	1	1	0	1	0	2	25	0	0	0
899	2	75			1	3	0	1	1	1	1	1	5	0	1	1	1	1	1	1	1	1	1	1	1	1	1	1	1	1	1	1	0	0	0	1	1	1	1	1	1	1	1	1	4	27	0	0	0
900	1	67			1	3	0	1	1	1	1	1	5	0	1	1	1	1	1	1	1	1	1	1	1	1	1	1	1	1	1	1	1	1	1	1	1	1	1	1	1	1	1	1	4	30	0	0	0
901	2	68			1	3	0	1	1	1	1	1	5	0	1	1	1	1	1	1	1	1	1	1	1	1	1	1	1	1	1	1	0	1	0	1	1	1	1	1	1	1	1	1	4	28	0	0	0
902	2	75			1	3	0	1	1	1	1	1	5	0	1	1	1	1	1	1	1	1	1	1	1	1	1	1	0	1	0	1	1	1	1	1	1	1	1	1	1	1	1	1	3	28	0	0	0
903	2	81			1	2	1	1	1	1	0	0	3	1	1	1	1	1	1	1	1	1	1	1	1	1	1	1	1	0	1	1	0	0	0	1	1	1	1	1	1	1	1	1	2	26	0	1	0
904	2	76			1	2	0	1	1	1	1	1	5	0	1	1	1	1	1	1	1	1	1	1	1	1	1	1	0	1	0	1	0	1	1	1	1	1	1	1	1	1	1	1	2	27	0	0	0
905	2	80			1	3	0	1	1	1	1	1	5	0	1	1	1	1	1	1	1	1	1	1	1	1	1	1	1	1	1	0	1	1	0	1	1	1	1	1	1	1	1	1	4	28	0	0	0
906	1	81			1	2	0	1	1	1	1	1	5	0	1	1	1	1	1	1	1	1	1	1	1	1	1	1	1	1	1	1	1	0	0	1	1	1	1	1	1	1	1	1	2	28	0	0	0
907	1	70			1	3	0	1	1	1	1	1	5	0	1	1	1	1	1	1	1	1	1	1	1	1	1	1	1	1	1	1	1	0	0	1	1	1	1	1	1	1	1	1	3	28	0	0	0
908	2	78			0	3	0	1	1	1	0	1	4	0	1	1	1	1	1	1	1	1	1	1	1	1	1	1	1	1	1	1	0	0	0	1	1	1	1	1	1	1	1	1	3	27	0	0	0
909	2	67			1	3	0	1	1	1	1	1	5	0	1	1	1	1	1	1	1	1	1	1	1	1	1	1	1	1	1	1	1	1	1	1	1	1	1	1	1	1	1	1	4	30	0	0	0
910	1	68			1	2	0	1	1	1	1	1	5	0	1	1	1	1	1	1	1	1	1	1	1	1	1	1	1	1	1	1	1	0	1	1	1	1	1	1	1	1	1	1	4	29	0	0	0
911	1	68			1	3	0	1	1	1	1	1	5	0	1	1	1	1	1	1	1	1	1	1	1	1	1	1	1	1	1	1	1	1	0	1	1	1	1	1	1	1	1	1	4	29	0	0	0
912	1	81			0	2	1	1	1	1	0	1	4	1	1	1	1	1	1	1	1	1	1	1	1	1	1	1	1	0	1	1	0	0	1	1	1	1	1	1	1	1	1	1	5	27	0	0	0
913	2	79			1	3	0	1	1	1	1	1	5	0	1	1	1	1	1	1	1	1	1	1	1	1	1	1	0	1	1	1	1	1	1	1	1	1	1	1	1	1	1	1	2	29	0	0	0
914	1	66			1	3	0	1	1	1	1	1	5	0	1	1	1	1	1	1	1	1	1	1	1	1	1	1	1	1	1	0	1	1	1	1	1	1	1	1	1	1	1	1	3	29	0	0	0
915	2	78			0	2	1	1	1	1	0	1	4	1	1	1	1	1	1	1	1	1	1	1	1	1	1	1	0	1	1	1	1	1	0	1	1	1	1	1	1	1	1	1	1	28	0	0	0
916	2	68			1	3	0	1	1	1	1	1	5	0	1	1	1	1	1	1	1	1	1	1	1	1	1	1	1	1	1	1	1	0	0	1	1	1	1	1	1	1	1	1	3	28	0	0	0
917	2	70			1	3	0	1	1	1	1	1	5	0	1	1	1	1	1	1	1	1	1	1	1	1	1	1	1	1	1	1	1	1	1	1	1	1	1	1	1	1	1	1	4	30	0	0	0
918	1	66			1	2	0	1	1	1	1	1	5	0	1	1	1	1	1	1	1	1	1	1	1	1	1	1	0	1	1	1	1	1	1	1	1	1	1	1	1	1	1	1	5	29	0	0	0
919	2	77			1	3	0	1	1	1	1	1	5	0	1	1	1	1	1	1	1	1	1	1	1	1	1	1	1	1	1	0	1	0	0	1	1	1	1	1	1	1	1	1	3	27	0	0	0
920	2	83			1	3	0	1	1	1	1	1	5	0	1	1	0	0	0	1	1	1	1	1	1	1	1	1	1	1	1	0	0	0	0	1	1	1	1	1	1	1	1	0	2	23	0	0	1
921	2	70			1	3	0	1	1	1	1	1	5	0	1	1	1	1	1	1	1	1	1	1	1	1	1	1	1	1	1	1	1	0	0	1	1	1	1	1	1	1	1	1	3	28	0	0	0
922	1	70			0	1	1	1	1	0	1	1	4	1	1	1	1	1	1	1	1	1	1	1	1	1	1	1	0	1	1	0	1	0	0	1	1	1	1	1	1	1	1	1	3	26	1	0	0
923	2	68			1	2	0	1	1	1	1	1	5	0	1	1	1	1	1	1	1	1	1	1	1	1	1	1	1	1	1	1	1	0	0	1	1	1	1	1	1	1	1	1	3	28	0	0	0
924	2	75			1	1	0	1	1	1	1	1	5	0	1	1	1	1	1	1	1	1	1	1	1	1	1	1	0	1	1	1	0	0	1	1	1	1	1	1	1	1	1	1	3	27	0	1	0
925	2	71			1	3	0	1	1	1	1	1	5	0	1	1	1	1	1	1	1	1	1	1	1	1	1	1	1	1	1	1	1	1	1	1	1	1	1	1	1	1	1	1	4	30	0	0	0
926	2	70			1	3	0	1	1	1	1	1	5	0	1	1	1	1	1	1	1	1	1	1	1	1	1	1	1	1	1	1	1	0	0	1	1	1	1	1	1	1	1	1	3	28	0	0	0
927	2	76			1	2	0	1	1	1	1	1	5	0	1	1	1	1	1	1	1	1	1	1	1	1	1	1	1	1	1	1	1	0	0	1	1	1	1	1	1	1	1	1	3	28	0	0	0
928	1	75			1	3	0	1	1	1	1	1	5	0	1	1	1	1	1	1	1	1	1	1	1	1	1	1	0	1	1	1	0	1	0	1	1	1	1	1	1	1	1	1	3	27	0	0	0
929	2	72			1	3	0	1	1	1	1	1	5	0	1	1	1	1	1	1	1	1	1	1	1	1	1	1	1	1	1	1	1	1	1	1	1	1	1	1	1	1	1	1	4	30	0	0	0
930	2	85			1	3	0	1	1	1	1	1	5	0	1	1	1	1	1	1	1	1	1	1	1	1	1	1	1	1	1	1	1	0	1	1	1	1	1	1	1	1	1	1	2	29	0	0	0
931	2	79			1	3	0	1	1	1	1	1	5	0	1	1	1	1	1	1	1	1	1	1	1	1	1	1	1	0	0	0	0	0	0	1	1	1	1	1	1	1	1	0	1	23	0	0	0
932	2	74			1	3	0	1	1	1	1	1	5	0	1	1	1	1	1	1	1	1	1	1	1	1	1	1	1	1	1	1	1	1	0	1	1	1	1	1	1	1	1	1	3	29	0	0	0
933	2	77			0	3	0	1	1	1	0	0	3	0	1	1	1	1	1	1	1	1	1	1	1	1	1	0	0	0	0	0	1	1	0	1	1	1	1	0	1	1	1	1	2	22	1	1	0
934	2	68			1	3	0	1	1	1	1	1	5	0	1	1	1	1	1	1	1	1	1	1	1	1	1	1	1	1	1	0	1	1	0	1	1	1	1	1	1	1	1	1	5	28	0	0	0
935	2	76			1	3	0	1	1	1	1	1	5	0	1	1	1	1	1	1	1	1	1	1	1	1	1	1	1	1	1	1	0	0	0	1	1	1	1	1	1	1	1	1	3	27	0	0	0
936	2	71			1	3	0	1	1	1	1	1	5	0	1	1	1	1	1	1	1	1	1	1	1	1	1	1	1	1	1	1	1	1	0	1	1	1	1	1	1	1	1	1	2	29	0	0	0
937	2	69			1	3	0	1	1	1	1	1	5	0	1	1	1	1	1	1	1	1	1	1	1	1	1	1	1	1	0	1	1	1	0	1	1	1	1	1	1	1	1	1	2	28	0	0	0
938	2	66			1	3	0	1	1	1	1	1	5	0	1	1	1	1	1	1	1	1	1	1	1	1	1	1	1	1	1	1	0	1	1	1	1	1	1	1	1	1	1	1	3	29	0	0	0
939	2	67			1	3	0	1	1	1	1	1	5	0	1	1	1	1	1	1	1	1	1	1	1	1	1	1	1	1	1	1	1	0	1	1	1	1	1	1	1	1	1	1	3	29	0	0	0
940	2	72			1	2	0	1	1	1	1	1	5	0	1	1	1	1	1	1	1	1	1	1	1	1	1	1	1	1	1	1	1	1	0	1	1	1	1	0	1	0	1	1	2	27	0	0	0
941	1	71			1	3	0	1	1	1	1	1	5	0	1	1	1	1	1	1	1	1	1	1	1	1	1	1	1	1	1	1	1	0	1	1	1	1	1	1	1	1	1	1	5	29	0	0	0
942	2	79			1	3	0	1	1	1	1	1	5	0	1	1	1	1	1	1	1	1	1	1	1	1	1	1	0	1	1	1	0	1	0	1	1	1	1	1	1	1	1	1	2	27	0	0	0
943	1	69			1	3	0	1	1	1	1	1	5	0	1	1	1	1	1	1	1	1	1	1	1	1	1	1	1	1	1	1	0	1	0	1	1	1	1	1	1	1	1	1	4	28	0	0	0
944	2	81			1	3	0	1	1	1	1	1	5	0	1	1	1	1	1	1	1	1	1	1	1	1	1	1	1	0	0	1	1	1	0	1	1	1	1	1	1	1	1	1	2	27	0	0	0
945	1	80			1	3	0	1	1	1	1	1	5	0	1	1	1	1	1	1	1	1	1	1	1	1	1	1	1	1	1	0	1	1	1	1	1	1	1	1	1	1	1	1	4	29	0	0	0
946	1	84			1	3	0	1	1	1	1	1	5	0	1	1	1	1	1	1	1	1	1	1	1	1	1	1	1	1	1	0	0	0	1	1	1	1	1	1	1	1	1	1	2	27	0	0	0
947	2	82			0	1	1	1	1	1	0	1	4	1	1	1	1	0	1	1	1	1	1	1	1	1	1	1	0	0	0	1	1	0	0	1	1	1	1	1	1	1	1	1	1	24	0	0	0
948	1	77			1	3	0	1	1	1	1	1	5	0	1	1	1	1	1	1	1	1	1	1	1	1	1	1	1	1	1	1	1	0	1	1	1	1	1	1	1	1	1	1	4	29	0	0	0
949	1	66			1	2	0	1	1	1	1	1	5	0	1	1	1	1	1	1	1	1	1	1	1	1	1	1	1	0	1	0	1	0	0	1	1	1	1	1	1	1	1	1	2	26	0	0	0
950	1	71			1	3	0	1	1	1	1	1	5	0	1	1	1	1	1	1	1	1	1	1	1	1	1	1	1	1	1	1	1	1	0	1	1	1	1	1	1	1	1	1	4	29	0	0	0
951	2	71			1	3	0	1	1	1	1	1	5	0	1	1	1	1	1	1	1	1	1	1	1	1	1	1	1	1	1	1	1	0	0	1	1	1	1	1	1	1	1	1	3	28	0	0	0
952	2	67			1	3	0	1	1	1	1	1	5	0	1	1	1	1	1	1	1	1	1	1	1	1	1	1	1	1	1	1	1	1	1	1	1	1	1	1	1	1	1	1	4	30	0	0	0
953	2	70			1	3	0	1	1	1	1	1	5	0	1	1	1	1	1	1	1	1	1	1	1	1	1	1	0	1	1	0	1	0	1	1	1	1	1	1	1	1	1	1	2	27	0	0	0
954	2	71			1	3	0	1	1	1	1	1	5	0	1	1	1	1	1	1	1	1	1	1	1	1	1	1	1	1	0	0	1	0	0	1	1	1	1	1	1	1	1	1	2	26	0	0	0
955	1	71			1	3	0	1	1	1	1	1	5	0	1	1	1	1	1	1	1	1	1	1	1	1	1	1	1	1	1	1	1	0	0	1	1	1	1	1	1	1	1	1	2	28	0	0	0
956	2	77			1	3	0	1	1	1	1	1	5	0	1	1	1	1	1	1	1	1	1	1	1	1	1	1	0	0	0	0	1	0	0	1	1	1	1	1	1	1	1	1	3	24	1	0	0
957	1	81			1	3	0	1	1	1	1	1	5	0	1	1	1	1	1	1	1	1	1	1	1	1	1	1	1	1	0	1	1	1	1	1	1	1	1	0	1	1	1	1	2	28	0	0	0
958	2	79			1	3	0	1	1	1	1	1	5	0	1	1	1	1	1	1	1	1	1	1	1	1	1	1	1	1	0	1	1	0	0	1	1	1	1	1	1	1	1	1	3	27	0	0	0
959	2	73			1	3	0	1	1	1	1	1	5	0	1	1	1	1	1	1	1	1	1	1	1	1	1	1	1	1	1	1	1	1	1	1	1	1	1	1	1	1	1	1	2	30	0	0	0
960	1	76			1	2	0	1	1	1	1	1	5	0	1	1	1	1	1	1	1	1	1	1	1	1	1	1	1	1	1	1	0	1	0	1	1	1	1	1	1	1	1	1	4	28	0	0	0
961	2	75			1	3	0	1	1	1	1	1	5	0	1	1	1	1	1	1	1	1	1	1	1	1	1	1	0	1	1	1	1	0	0	1	1	1	1	1	1	1	1	1	4	27	0	0	0
962	1	82			1	3	0	1	1	1	1	1	5	0	1	1	1	1	1	1	1	1	1	1	1	1	1	1	1	1	1	1	1	0	1	1	1	1	1	1	1	1	1	1	3	29	0	0	0
963	2	71			1	3	0	1	1	1	1	1	5	0	1	1	1	1	1	1	1	1	1	1	1	1	1	1	1	0	0	1	1	1	1	1	1	1	1	1	1	1	1	1	2	28	0	0	0
964	1	82			0	1	1	1	1	1	0	1	4	1	1	0	0	0	0	1	1	0	1	1	1	1	1	1	1	0	0	0	1	0	0	1	1	1	1	1	1	1	1	1	5	20	1	1	0
965	1	83			1	3	0	1	1	1	1	1	5	0	1	1	1	1	1	1	1	1	1	1	1	1	1	1	1	0	1	1	1	1	1	1	1	1	1	1	1	1	1	1	4	29	0	0	0
966	2	79			1	1	0	1	1	1	1	1	5	0	1	1	1	1	1	1	1	1	1	1	1	1	1	1	1	1	1	0	1	0	0	1	1	1	1	1	1	1	1	0	2	26	0	0	0
967	2	74			1	3	0	1	1	1	1	1	5	0	1	1	1	1	1	1	1	1	1	1	1	1	1	1	1	1	0	1	1	1	1	1	1	1	1	1	1	1	1	1	2	29	0	0	0
968	1	93			1	3	0	1	1	1	1	1	5	0	1	1	0	0	0	1	1	1	1	1	1	1	1	1	1	1	0	0	1	0	0	1	1	1	1	1	1	1	1	1	1	24	0	0	0
969	2	71			1	3	0	1	1	1	1	1	5	0	1	1	1	1	1	1	1	1	1	1	1	1	1	1	1	1	1	1	1	0	1	1	1	1	1	1	1	0	1	1	3	28	0	0	0
970	2	76			1	2	0	1	1	1	1	1	5	0	1	1	1	0	1	1	1	1	1	1	1	1	1	1	1	0	1	1	1	1	0	1	1	1	1	1	1	1	1	1	1	27	0	1	0
971	1	85			0	0	1	1	1	1	0	0	3	1	1	1	1	1	0	1	1	1	1	1	1	1	1	1	0	0	0	0	1	0	0	1	1	1	1	1	1	1	1	0	1	20	0	1	0
972	2	69			1	3	0	1	1	1	1	1	5	0	1	1	1	1	1	1	1	1	1	1	1	1	1	1	1	1	1	0	1	0	1	1	1	1	1	1	1	1	1	1	4	28	0	0	0
973	1	72			1	2	0	1	1	1	1	1	5	0	1	1	1	1	1	1	1	1	1	1	1	1	1	1	1	1	1	1	1	1	1	1	1	1	1	1	1	1	1	1	5	30	0	0	0
974	2	76			1	2	0	1	1	1	1	1	5	0	1	1	1	1	0	1	1	1	1	1	1	1	1	1	0	1	0	1	0	0	1	1	1	1	1	1	1	1	1	1	1	25	0	0	0
975	2	67			1	3	0	1	1	1	1	1	5	0	1	1	1	1	1	1	1	1	1	1	1	1	1	1	1	1	1	1	1	1	1	1	1	1	1	1	1	1	1	1	4	30	0	0	0
976	1	81			1	1	0	1	1	1	1	1	5	0	1	1	1	1	1	1	1	1	1	1	1	1	1	1	0	1	1	1	1	0	0	1	1	1	1	1	1	1	1	1	5	27	0	0	1
977	1	86			1	1	0	1	1	1	1	1	5	0	1	1	1	1	1	1	1	1	1	1	1	1	1	1	0	1	1	1	1	1	1	1	1	0	1	1	1	1	1	1	3	28	0	0	0
978	2	66			1	2	0	1	1	1	1	1	5	0	1	1	1	1	1	1	1	1	1	1	1	1	1	1	1	1	1	1	1	1	1	1	1	1	1	1	1	1	1	1	5	30	0	0	0
979	2	81			0	2	1	1	1	1	0	1	4	1	1	1	1	1	1	1	1	1	1	1	1	1	1	1	1	0	1	1	0	1	1	1	1	1	1	1	1	1	1	1	2	28	0	0	0
980	2	83			1	0	1	1	1	1	1	1	5	1	1	1	1	1	1	1	1	1	1	1	1	1	1	1	0	1	0	1	1	0	0	1	1	1	1	1	1	1	1	0	1	25	0	0	0
981	1	78			1	3	0	1	1	1	1	1	5	0	1	1	1	1	1	1	1	1	1	1	1	1	1	1	1	1	1	1	1	1	1	1	1	1	1	1	1	1	1	1	5	30	0	0	0
982	2	78			1	3	0	1	1	1	1	1	5	0	1	1	1	1	1	1	1	1	1	1	1	1	1	1	1	1	1	1	1	1	1	1	1	1	1	1	1	1	1	1	3	30	0	0	0
983	1	82			1	3	0	1	1	1	1	1	5	0	1	1	1	1	1	1	1	1	1	1	1	1	1	1	0	0	0	0	1	0	0	1	1	1	1	1	1	1	1	1	1	24	0	0	0
984	1	82			1	3	0	1	1	1	1	1	5	0	1	1	1	1	1	1	1	1	1	1	1	1	1	1	1	1	0	1	0	0	0	1	1	1	1	1	1	1	1	1	3	26	1	1	0
985	1	69			1	2	0	1	1	1	1	1	5	0	1	1	1	1	1	1	1	1	1	1	1	1	1	1	0	1	0	1	1	1	0	1	1	1	1	1	1	1	1	1	3	27	0	0	0
986	2	83			1	3	0	1	1	1	1	1	5	0	1	1	1	1	1	1	1	1	1	1	1	1	1	1	1	1	1	1	1	1	1	1	1	1	1	1	1	1	1	1	2	30	0	0	0
987	2	75			1	3	0	1	1	1	1	1	5	0	1	1	1	1	1	1	1	1	1	1	1	1	1	1	1	0	0	1	1	1	1	1	1	1	1	1	1	1	1	1	2	28	0	0	0
988	1	76			1	3	0	1	1	1	1	1	5	0	1	1	1	1	1	1	1	1	1	1	1	1	1	1	1	1	1	1	1	0	0	1	1	1	1	1	1	1	1	1	3	28	0	0	0
989	2	79			1	3	0	1	1	1	1	1	5	0	1	1	1	1	1	1	1	1	1	1	1	1	1	1	0	0	1	1	1	0	1	1	1	1	1	1	1	1	1	0	1	26	0	0	0
990	1	86			1	1	0	1	1	1	1	1	5	0	1	1	1	1	1	1	1	1	1	1	1	1	0	1	1	0	0	0	1	1	0	1	1	0	1	1	1	0	1	1	2	23	0	1	0
991	1	89			0	2	1	1	1	1	0	0	3	1	1	1	1	1	1	1	1	1	1	1	1	1	1	1	0	0	0	1	0	1	0	1	1	1	1	1	1	1	1	1	2	25	0	0	0
992	1	76			1	2	0	1	1	1	1	1	5	0	1	1	1	1	1	1	1	1	1	1	1	1	1	1	1	1	1	1	1	0	0	1	1	1	1	1	1	1	1	1	3	28	0	0	0
993	2	78			1	1	0	1	1	1	1	1	5	0	1	1	1	1	1	1	1	1	1	1	1	1	1	1	1	1	1	1	0	0	0	1	1	1	1	1	1	1	1	0	2	26	0	0	0
994	2	81			1	3	0	1	1	1	1	1	5	0	1	1	1	1	1	1	1	1	1	1	1	1	1	1	1	0	1	1	1	1	1	1	1	1	1	1	1	1	1	1	5	29	0	0	0
995	1	67			1	2	0	1	1	1	1	1	5	0	1	1	1	1	1	1	1	1	1	1	1	1	1	1	1	1	1	1	1	0	1	1	1	1	1	1	1	1	1	1	4	29	0	0	0
996	1	75			1	3	0	1	1	1	1	1	5	0	1	1	1	1	1	1	1	1	1	1	1	1	1	1	1	0	1	0	0	0	0	1	1	1	1	1	1	1	1	1	4	25	1	0	0
997	1	79			1	2	0	1	1	1	1	1	5	0	1	1	1	1	1	1	1	1	1	1	1	1	1	1	1	1	0	1	0	1	0	1	1	0	1	0	1	0	1	1	2	24	0	0	0
998	1	69			1	3	0	1	1	1	1	1	5	0	1	1	1	1	1	1	1	1	1	1	1	1	1	1	1	1	1	0	1	1	1	1	1	1	1	1	1	1	1	1	3	29	0	0	0
999	1	82			1	3	0	1	1	1	1	1	5	0	1	1	1	1	1	1	1	1	1	1	1	1	1	1	1	1	1	1	0	0	1	1	1	1	1	1	1	1	1	1	3	28	0	0	0
1000	2	77			1	1	0	1	1	1	1	1	5	0	1	1	1	1	1	1	1	1	1	1	1	1	1	1	1	0	0	0	1	0	0	1	1	0	1	0	1	1	1	1	2	23	0	0	0
1001	1	74			1	3	0	1	1	1	1	1	5	0	1	1	1	1	1	1	1	1	1	1	1	1	1	1	1	1	1	1	0	1	1	1	1	1	1	1	1	1	1	1	4	29	0	0	0
1002	2	67			1	3	0	1	1	1	1	1	5	0	1	1	1	1	1	1	1	1	1	1	1	1	1	1	1	1	1	1	0	1	1	1	1	1	1	1	1	1	1	1	3	29	0	0	0
1003	1	72			1	3	0	1	1	1	1	1	5	0	1	1	1	1	1	1	1	1	1	1	1	1	1	1	1	1	1	1	0	1	1	1	1	1	1	1	1	1	1	1	5	29	0	1	0
1004	2	67			1	3	0	1	1	1	1	1	5	0	1	1	1	1	1	1	1	1	1	1	1	1	1	1	1	1	1	1	1	1	1	1	1	1	1	1	1	1	1	1	3	30	0	0	0
1005	2	75			1	3	0	1	1	1	1	1	5	0	1	1	1	1	1	1	1	1	1	1	1	1	1	1	1	1	1	0	1	0	1	1	1	1	1	1	1	1	1	1	4	28	0	0	0
1006	2	82			1	3	0	1	1	1	1	1	5	0	1	1	1	1	1	1	1	1	1	1	1	1	1	1	0	0	0	0	1	0	0	1	1	0	1	1	1	1	1	0	1	22	0	1	0
1007	1	71			1	3	0	1	1	1	1	1	5	0	1	1	1	1	1	1	1	1	1	1	1	1	1	1	1	1	1	1	0	1	1	1	1	1	1	1	1	1	1	1	3	29	0	0	0
1008	2	70			1	3	0	1	1	1	1	1	5	0	1	1	1	1	1	1	1	1	1	1	1	1	1	1	1	1	0	0	1	1	1	1	1	1	1	1	1	1	1	1	3	28	0	0	0
1009	1	67			1	3	0	1	1	1	1	1	5	0	1	1	1	1	1	1	1	1	1	1	1	1	1	1	1	0	1	1	1	0	0	1	1	1	1	1	1	1	1	1	2	27	0	0	0
1010	2	71			1	3	0	1	1	1	1	1	5	0	1	1	1	1	1	1	1	1	1	1	1	1	1	1	1	1	1	1	0	1	1	1	1	1	1	1	1	1	1	0	4	28	0	1	0
1011	2	86			1	3	0	1	1	1	1	1	5	0	1	1	1	1	1	1	1	1	1	1	1	1	1	1	1	0	0	1	1	1	0	1	1	1	1	1	1	1	1	1	4	27	0	0	0
1012	1	72			0	2	0	1	1	1	1	0	4	0	1	1	1	1	1	1	1	1	1	1	1	0	1	1	1	1	1	1	1	0	1	1	1	1	1	1	1	1	0	1	3	27	0	0	0
1013	2	69			1	3	0	1	1	1	1	1	5	0	1	1	1	1	1	1	1	1	1	1	1	1	1	1	1	1	1	1	1	1	1	1	1	1	1	1	1	1	1	1	2	30	0	0	0
1014	1	86			0	3	0	1	1	1	1	0	4	0	1	1	1	1	1	1	1	1	1	1	1	1	1	1	1	1	0	0	1	1	1	1	1	1	1	1	1	1	1	1	5	28	0	0	0
1015	2	83			0	0	1	0	0	1	0	0	1	1	1	1	1	1	1	1	1	1	1	1	1	1	1	1	1	1	1	1	1	1	1	1	1	0	0	1	1	1	1	1	1	28	0	1	1
1016	1	87			0	3	0	1	0	1	0	0	2	0	1	0	0	1	0	1	1	1	0	1	1	1	1	1	0	0	0	0	1	0	1	1	1	1	1	0	1	0	1	0	2	18	1	1	1
1017	1	84			0	1	1	1	0	1	0	0	2	1	1	1	1	1	1	1	1	1	1	1	1	1	1	1	1	1	1	1	0	0	0	1	1	0	1	1	1	1	1	1	3	26	1	0	0
1018	1	86			0	3	0	0	0	1	0	1	2	0	1	1	1	1	1	1	1	1	1	1	1	1	1	1	1	1	1	0	0	0	1	1	1	1	1	1	1	1	1	0	2	26	0	0	0
1019	1	78			1	3	0	1	1	1	1	1	5	0	1	1	1	1	1	1	1	1	1	1	1	1	1	1	1	1	1	1	1	1	1	1	1	1	1	1	1	1	1	1	2	30	0	0	0
1020	2	73			1	3	0	1	1	1	1	1	5	0	1	1	1	1	1	1	1	1	1	1	1	1	1	1	1	1	1	1	1	1	1	1	1	1	1	1	1	1	1	1	3	30	0	0	0
1021	2	71			1	3	0	1	1	1	1	1	5	0	1	1	1	1	1	1	1	1	1	1	1	1	1	1	1	1	1	1	1	1	1	1	1	1	1	1	1	1	1	1	4	30	0	0	0
1022	2	67			1	3	0	1	1	1	1	1	5	0	1	1	1	1	1	1	1	1	1	1	1	1	1	1	1	1	1	1	1	1	1	1	1	1	1	1	1	1	1	1	4	30	0	0	0
1023	2	74			1	3	0	1	1	1	1	1	5	0	1	1	1	1	1	1	1	1	1	1	1	1	1	1	1	1	1	1	1	1	1	1	1	1	1	1	1	1	1	1	2	30	0	0	0
1024	2	77			1	3	0	1	1	1	1	1	5	0	1	1	1	1	1	1	1	1	1	1	1	1	1	1	1	1	1	1	1	1	1	1	1	1	1	1	1	1	1	1	2	30	0	0	0
1025	2	77			0	3	0	1	0	1	1	1	4	0	1	1	1	1	1	1	1	1	1	1	1	1	1	1	1	1	1	1	1	1	1	1	1	1	1	1	1	1	1	1	1	30	0	0	0
1026	2	84			1	3	0	1	1	1	1	1	5	0	1	1	1	1	1	1	1	1	1	1	1	1	1	1	1	1	1	1	1	1	1	1	1	1	1	1	1	1	1	1	2	30	0	0	0
1027	2	66			1	3	0	1	1	1	1	1	5	0	1	1	1	1	1	1	1	1	1	1	1	1	1	1	1	1	1	1	1	1	1	1	1	1	1	1	1	1	1	1	2	30	0	0	0
1028	1	92			0	3	0	0	1	1	1	1	4	0	0	1	1	1	1	1	1	1	1	1	1	1	1	1	1	1	1	0	1	0	1	1	1	0	1	1	1	1	1	1	2	26	0	1	0
1029	1	88			1	3	0	1	1	1	1	1	5	0	1	1	1	1	1	1	1	1	1	1	1	1	1	1	1	1	1	1	1	1	1	1	1	0	1	1	1	1	1	1	2	29	0	3	0
1030	2	76			1	3	0	1	1	1	1	1	5	0	1	1	1	1	1	1	1	1	1	1	1	1	1	1	1	1	1	1	1	1	1	1	1	0	1	1	1	1	1	1	2	29	0	0	0
1031	2	81			1	3	0	1	1	1	1	1	5	0	1	1	1	1	1	1	1	1	1	1	1	1	1	1	1	1	1	1	1	1	1	1	1	0	1	1	1	1	1	1	1	29	0	0	0
1032	1	88			1	3	0	1	1	1	1	1	5	0	1	1	1	1	1	1	1	1	1	1	1	1	1	1	1	1	1	1	1	1	1	1	1	1	1	1	1	1	1	1	3	30	0	0	0
1033	2	72			1	3	0	1	1	1	1	1	5	0	1	1	1	1	1	1	1	1	1	1	1	1	1	1	1	1	1	1	1	1	1	1	1	1	1	1	1	1	1	1	3	30	0	0	0
1034	1	73			1	3	0	1	1	1	1	1	5	0	1	1	1	1	1	1	1	1	1	1	1	1	1	1	1	1	1	1	1	1	1	1	1	1	1	1	1	1	1	1	2	30	0	0	0
1035	2	79			1	3	0	1	1	1	1	1	5	0	1	1	1	1	1	1	1	1	1	1	1	1	1	1	1	1	1	1	1	1	1	1	1	0	1	1	1	1	1	1	1	29	0	0	0
1036	1	86			1	3	0	1	1	1	1	1	5	0	1	1	1	1	1	1	1	1	1	1	1	1	1	1	1	1	1	1	1	1	1	1	1	0	1	1	1	1	1	1	2	29	0	0	0
1037	2	75			1	3	0	1	1	1	1	1	5	0	1	1	1	1	1	1	1	1	1	1	1	1	1	1	1	1	1	1	1	1	1	1	1	0	1	1	1	1	1	1	2	29	0	0	0
1038	2	77			1	3	0	1	1	1	1	1	5	0	1	1	1	1	1	1	1	1	1	1	1	1	1	1	1	1	1	1	1	1	1	1	1	1	1	1	1	1	1	1	4	30	0	0	0
1039	1	81			1	3	0	1	1	1	1	1	5	0	1	1	1	1	1	1	1	1	1	1	1	1	1	1	1	1	1	1	1	1	1	1	1	0	1	1	1	1	1	0	2	28	0	3	3
1040	2	75			1	3	0	1	1	1	1	1	5	0	1	1	1	1	1	1	1	1	1	1	1	1	1	1	1	1	1	1	1	1	1	1	1	0	1	1	1	1	1	1	2	29	0	0	0
1041	2	72			1	3	0	1	1	1	1	1	5	0	1	1	1	1	1	1	1	1	1	1	1	1	1	1	1	1	1	1	1	1	1	1	1	0	1	1	1	1	1	1	1	29	0	0	0
1042	1	69			1	3	0	1	1	1	1	1	5	0	1	1	1	1	1	1	1	1	1	1	1	1	1	1	1	1	1	1	1	1	1	1	1	1	1	1	1	1	1	1	2	30	0	0	0
1043	1	71			1	3	0	1	1	1	1	1	5	0	1	1	1	1	1	1	1	1	1	1	1	1	1	1	1	1	1	1	1	1	1	1	1	0	1	1	1	1	1	1	2	29	0	0	0
1044	1	84			0	3	0	1	0	1	0	0	2	0	1	1	1	1	1	1	1	1	1	1	1	1	1	1	0	0	0	0	1	1	1	1	1	0	1	1	1	1	1	0	3	24	1	1	0
1045	1	75			1	3	0	1	1	1	1	1	5	0	1	1	1	1	1	1	1	1	1	1	1	1	1	1	1	1	1	1	1	1	1	1	1	1	1	1	1	1	1	1	4	30	0	0	0
1046	2	66			0	3	0	0	1	1	1	1	4	0	1	1	1	1	1	1	1	1	1	1	1	1	1	1	1	1	1	1	1	1	1	1	1	1	1	1	1	1	1	1	4	30	0	0	0
1047	1	81			1	3	0	1	1	1	1	1	5	0	1	1	1	1	1	1	1	1	1	1	1	1	1	1	1	1	1	1	1	1	1	1	1	0	0	1	1	1	1	1	2	28	0	1	0
1048	2	70			1	3	0	1	1	1	1	1	5	0	1	1	1	1	1	1	1	1	1	1	1	1	1	1	1	1	1	1	1	1	1	1	1	0	0	1	1	1	1	1	2	28	0	0	0
1049	2	68			1	3	0	1	1	1	1	1	5	0	1	1	1	1	1	1	1	1	1	1	1	1	1	1	1	1	1	1	1	1	1	1	1	1	1	1	1	1	1	1	4	30	0	0	0
1050	1	84			1	3	0	1	1	1	1	1	5	0	1	1	1	1	1	1	1	1	1	1	1	1	1	1	1	1	1	1	1	1	1	1	1	0	1	1	1	1	1	1	3	29	0	0	0
1051	2	67			1	3	0	1	1	1	1	1	5	0	1	1	1	1	1	1	1	1	1	1	1	1	1	1	1	1	1	1	1	1	1	1	1	1	1	1	1	1	1	1	4	30	0	0	0
1052	2	73			1	3	0	1	1	1	1	1	5	0	1	1	1	1	1	1	1	1	1	1	1	1	1	1	1	1	1	1	1	1	1	1	1	0	1	1	1	1	1	1	4	29	0	0	0
1053	1	72			1	3	0	1	1	1	1	1	5	0	1	1	1	1	1	1	1	1	1	1	1	1	1	1	1	1	1	1	1	1	1	1	1	1	1	1	1	1	1	1	4	30	0	0	0
1054	2	82			1	3	0	1	1	1	1	1	5	0	1	1	1	1	1	1	1	1	1	1	1	1	1	1	1	1	1	1	1	1	1	1	1	1	1	1	1	1	1	1	3	30	0	0	0
1055	2	73			1	3	0	1	1	1	1	1	5	0	1	1	1	1	1	1	1	1	1	1	1	1	1	1	1	1	1	1	1	1	1	1	1	1	1	1	1	1	1	1	2	30	0	0	0
1056	2	69			1	3	0	1	1	1	1	1	5	0	1	1	1	1	1	1	1	1	1	1	1	1	1	1	1	1	1	1	1	1	1	1	1	1	1	1	1	1	1	1	5	30	0	0	0
1057	1	67			0	3	0	0	1	1	1	1	4	0	1	1	1	1	1	1	1	1	1	1	1	1	1	1	1	1	1	1	1	1	1	1	1	1	1	1	1	1	1	1	2	30	0	0	0
1058	2	81			0	3	0	1	1	1	0	0	3	0	1	1	1	0	1	1	1	1	1	1	1	1	1	0	0	0	0	0	1	1	1	1	1	0	0	1	1	1	1	0	1	21	0	0	0
1059	2	71			1	3	0	1	1	1	1	1	5	0	1	1	1	1	1	1	1	1	1	1	1	1	1	1	1	1	1	1	1	1	1	1	1	1	1	1	1	1	1	1	2	30	0	0	0
1060	2	69			1	3	0	1	1	1	1	1	5	0	1	1	1	1	1	1	1	1	1	1	1	1	1	1	1	1	1	1	1	1	1	1	1	1	1	1	1	1	1	1	2	30	0	0	0
1061	2	79			1	3	0	1	1	1	1	1	5	0	1	1	1	1	1	1	1	1	1	1	1	1	1	1	1	1	1	1	1	1	1	1	1	1	1	1	1	1	1	1	2	30	0	0	0
1062	2	77			1	3	0	1	1	1	1	1	5	0	1	1	1	1	1	1	1	1	1	1	1	1	1	1	1	1	1	1	1	1	1	1	1	0	1	1	1	1	1	1	2	29	0	0	0
1063	2	81			0	3	0	0	1	1	1	1	4	0	1	1	1	1	1	1	1	1	1	1	1	1	1	1	1	1	1	1	1	1	1	1	1	0	1	1	1	1	1	1	2	29	0	0	0
1064	1	71			1	3	0	1	1	1	1	1	5	0	1	1	1	1	1	1	1	1	1	1	1	1	1	1	1	1	1	1	1	1	1	1	1	0	1	1	1	1	1	1	4	29	0	0	0
1065	2	70			1	3	0	1	1	1	1	1	5	0	1	1	1	1	1	1	1	1	1	1	1	1	1	1	1	1	1	1	1	1	1	1	1	0	1	1	1	1	1	1	5	29	0	0	0
1066	2	77			1	3	0	1	1	1	1	1	5	0	1	1	1	1	1	1	1	1	1	1	1	1	1	1	1	1	1	1	1	1	1	1	1	0	1	1	1	1	1	1	2	29	0	0	0
1067	2	67			1	3	0	1	1	1	1	1	5	0	1	1	1	1	1	1	1	1	1	1	1	1	1	1	1	1	1	1	1	1	1	1	1	0	1	1	1	1	1	1	5	29	0	0	0
1068	2	78			1	3	0	1	1	1	1	1	5	0	1	1	1	1	1	1	1	1	1	1	1	1	1	1	1	1	1	1	1	1	1	1	1	0	1	1	1	1	1	1	2	29	0	0	0
1069	1	78			1	3	0	1	1	1	1	1	5	0	1	1	1	1	1	1	1	1	1	1	1	1	1	1	1	1	1	1	1	1	1	1	1	1	1	1	1	1	1	1	2	30	0	0	0
1070	1	77			1	3	0	1	1	1	1	1	5	0	1	1	1	1	1	1	1	1	1	1	1	1	1	1	1	1	1	1	1	1	1	1	1	1	0	1	1	1	1	1	3	29	0	0	0
1071	2	69			1	3	0	1	1	1	1	1	5	0	1	1	1	1	1	1	1	1	1	1	1	1	1	1	1	1	1	1	1	1	1	1	1	0	1	1	1	1	1	1	2	29	0	0	0
1072	2	67			1	3	0	1	1	1	1	1	5	0	1	1	1	1	1	1	1	1	1	1	1	1	1	1	1	1	1	1	1	1	1	1	1	0	1	1	1	1	1	1	4	29	0	0	0
1073	1	78			1	3	0	1	1	1	1	1	5	0	1	1	1	1	1	1	1	1	1	1	1	1	1	1	1	1	1	1	1	1	1	1	1	0	1	1	1	1	1	1	4	29	0	0	0
1074	1	79			1	3	0	1	1	1	1	1	5	0	1	1	1	1	1	1	1	1	1	1	1	1	1	1	1	1	1	1	1	1	1	1	1	0	1	1	1	1	1	1	3	29	0	0	0
1075	1	80			0	3	0	0	1	1	1	1	4	0	1	1	1	1	1	1	1	1	1	1	1	1	1	1	0	0	0	0	1	1	1	1	1	0	0	1	1	1	1	1	2	24	0	0	0
1076	2	73			1	3	0	1	1	1	1	1	5	0	1	1	1	1	1	1	1	1	1	1	1	1	1	1	1	1	1	1	1	1	1	1	1	1	1	1	1	1	1	1	4	30	0	0	0
1077	2	74			1	3	0	1	1	1	1	1	5	0	1	1	1	1	1	1	1	1	1	1	1	1	1	1	1	1	1	1	1	1	1	1	1	0	1	1	1	1	1	1	3	29	0	0	0
1078	2	80			1	3	0	1	1	1	1	1	5	0	1	1	1	1	1	1	1	1	1	1	1	1	1	1	1	1	1	1	1	1	1	1	1	0	0	1	1	1	1	1	3	28	0	0	0
1079	2	74			1	3	0	1	1	1	1	1	5	0	1	1	1	1	1	1	1	1	1	1	1	1	1	1	1	1	1	1	1	1	1	1	1	0	1	1	1	1	1	1	3	29	0	0	0
1080	2	71			1	3	0	1	1	1	1	1	5	0	1	1	1	1	1	1	1	1	1	1	1	1	1	1	1	1	1	1	1	1	1	1	1	1	1	1	1	1	1	1	3	30	0	0	0
1081	2	77			1	3	0	1	1	1	1	1	5	0	1	1	1	1	1	1	1	1	1	1	1	1	1	1	1	1	1	1	1	1	1	1	1	0	1	1	1	1	1	1	3	29	0	0	0
1082	1	72			1	3	0	1	1	1	1	1	5	0	1	1	1	1	1	1	1	1	1	1	1	1	1	1	1	1	1	1	1	1	1	1	1	0	1	1	1	1	1	1	3	29	0	0	0
1083	2	75			1	2	0	1	1	1	1	1	5	0	1	1	1	1	1	1	1	1	1	1	1	1	1	1	1	1	1	1	1	1	1	1	1	1	1	1	1	1	1	1	3	30	0	0	0
1084	2	68			1	3	0	1	1	1	1	1	5	0	1	1	1	1	1	1	1	1	1	1	1	1	1	1	1	1	1	1	1	1	1	1	1	1	1	1	1	1	1	1	3	30	0	0	0
1085	2	77			1	2	0	1	1	1	1	1	5	0	1	1	1	1	1	1	1	1	1	1	1	1	1	1	1	1	1	1	1	1	1	1	1	1	1	1	1	1	1	1	3	30	0	0	0
1086	2	70			1	1	0	1	1	1	1	1	5	0	1	1	1	1	1	1	1	1	1	1	1	1	1	1	0	1	1	0	1	1	1	1	1	0	1	1	1	1	1	1	3	27	0	1	1
1087	1	69			1	2	0	1	1	1	1	1	5	0	1	1	0	0	0	1	1	1	1	1	1	1	1	1	1	1	1	1	1	0	1	1	1	1	1	1	1	1	1	1	3	27	0	1	1
1088	2	68			0	3	0	1	1	1	0	1	4	0	1	1	1	1	1	1	1	1	1	1	1	1	1	1	1	1	0	0	0	0	1	1	1	1	0	0	0	0	1	0	3	21	1	0	0
1089	2	67			1	2	0	1	1	1	1	1	5	0	1	1	1	1	0	1	1	1	1	1	1	1	1	1	1	1	1	0	0	1	1	1	1	1	1	1	1	1	1	1	3	27	0	0	0
1090	2	66			1	2	0	1	1	1	1	1	5	0	1	1	1	1	0	1	1	1	1	1	1	1	1	1	0	0	0	0	1	1	1	1	1	1	1	1	1	1	1	1	4	25	1	1	1
1091	1	80			0	3	0	1	0	0	1	1	3	0	1	1	1	1	1	1	1	1	1	1	1	1	1	1	1	1	1	1	1	1	1	1	1	1	1	1	1	1	1	1	2	30	0	0	0
1092	1	67			1	3	0	1	1	1	1	1	5	0	1	1	1	1	1	1	1	1	1	1	1	1	1	1	1	1	1	1	1	1	1	1	1	1	1	1	1	1	1	1	4	30	0	0	0
1093	2	72			1	3	0	1	1	1	1	1	5	0	1	1	1	1	1	1	1	1	1	1	1	1	1	1	1	1	1	1	1	1	1	1	1	1	1	1	1	1	1	1	3	30	0	0	0
1094	2	79			1	3	0	1	1	1	1	1	5	0	1	1	1	1	1	1	1	1	1	1	1	1	1	1	1	1	1	1	1	1	1	1	1	1	1	1	1	1	1	1	3	30	0	0	0
1095	1	70			1	3	0	1	1	1	1	1	5	0	1	1	1	1	1	1	1	1	1	1	1	1	1	1	1	1	1	1	1	1	1	1	1	1	1	1	1	1	1	1	3	30	0	0	0
1096	1	74			1	3	0	1	1	1	1	1	5	0	1	1	1	1	1	1	1	1	1	1	1	1	1	1	1	1	1	1	1	1	1	1	1	1	1	1	1	1	1	1	4	30	0	0	0
1097	1	74			1	3	0	1	1	1	1	1	5	0	1	1	1	1	1	1	1	1	1	1	1	1	1	1	1	1	1	1	1	1	1	1	1	1	1	1	1	1	1	1	4	30	0	0	0
1098	2	75			1	1	0	1	1	1	1	1	5	0	1	1	1	1	0	1	1	1	1	1	1	0	1	1	1	1	1	0	1	0	1	1	1	1	1	1	1	1	1	1	5	26	1	1	1
1099	1	79			0	0	1	1	1	1	0	1	4	1	1	1	1	1	1	1	1	1	1	1	1	0	0	1	0	1	0	0	1	0	0	1	1	1	1	1	1	1	1	0	3	22	1	0	1
1100	2	74			1	3	0	1	1	1	1	1	5	0	1	1	1	1	1	1	1	1	1	1	1	1	1	1	1	1	1	1	1	0	0	1	1	1	1	1	1	1	1	1	3	28	0	0	1
1101	2	76			1	3	0	1	1	1	1	1	5	0	1	1	1	1	1	1	1	1	1	1	1	1	1	1	1	1	1	1	1	1	0	1	1	1	1	1	1	1	1	1	2	29	0	0	0
1102	2	78			1	3	0	1	1	1	1	1	5	0	1	1	1	1	1	1	1	1	1	1	1	1	1	1	1	1	1	1	0	1	1	1	1	1	1	1	1	1	1	1	3	29	0	0	0
1103	2	71			1	1	0	1	1	1	1	1	5	0	1	1	1	1	1	1	1	1	1	1	1	1	1	1	1	1	1	1	0	1	1	1	1	1	1	1	1	1	1	1	4	29	0	0	0
1104	1	71			1	1	0	1	1	1	1	1	5	0	1	1	1	1	1	1	1	1	1	1	1	1	1	1	1	1	1	1	0	1	1	1	1	1	1	1	1	1	1	1	5	29	0	0	0
1105	2	78			1	2	0	1	1	1	1	1	5	0	1	1	1	1	1	1	1	1	1	1	1	1	1	1	1	1	1	1	1	1	1	1	1	1	1	1	1	1	1	1	3	30	0	0	0
1106	2	68			1	3	0	1	1	1	1	1	5	0	1	1	1	1	1	1	1	1	1	1	1	1	1	1	1	1	1	1	1	1	1	1	1	1	1	1	1	1	1	1	4	30	0	0	0
1107	2	72			1	3	0	1	1	1	1	1	5	0	1	1	1	0	1	1	1	1	1	1	1	1	1	1	0	0	0	0	0	0	0	1	1	1	1	1	1	1	1	0	2	21	1	1	1
1108	1	82			0	3	0	1	0	0	1	1	3	1	1	1	1	1	1	1	1	1	1	1	1	1	1	1	1	1	1	1	1	1	1	1	1	1	1	1	1	1	1	0	3	29	0	0	0
1109	2	76			0	3	0	1	0	1	1	1	4	0	1	1	1	1	1	1	1	1	1	1	1	1	1	1	1	1	1	1	1	1	1	1	1	1	1	1	1	1	1	1	1	30	0	0	0
1110	1	91			1	3	0	1	1	1	1	1	5	0	1	1	1	1	0	1	1	1	1	1	1	1	1	1	0	1	0	1	0	0	0	1	1	1	1	1	1	1	1	0	3	23	1	0	0
1111	2	72			0	3	0	1	1	1	0	0	3	1	1	1	1	1	1	1	1	1	1	1	1	1	1	1	1	0	1	1	0	1	0	1	1	0	1	1	1	1	1	0	3	25	1	0	0
1112	1	88			1	2	0	1	1	1	1	1	5	0	1	1	0	0	0	1	1	1	0	1	1	1	1	1	1	1	1	1	1	0	1	1	1	1	1	0	1	1	1	1	3	24	1	0	0
1113	1	79	57	162	1	3	0	1	1	1	1	1	5	0	1	1	1	1	1	1	1	1	1	1	1	1	1	1	1	1	1	1	1	1	1	1	1	1	1	1	1	1	1	1	3	30	0	0	0
1114	2	78	53	158	0	3	0	0	0	0	0	0	0	1	1	1	1	1	1	1	1	1	1	1	1	1	1	1	1	1	1	1	1	1	1	1	1	1	0	1	1	1	1	0	3	28	0	0	0
1115	2	87			0	3	0	1	0	0	1	0	2	1	1	1	1	1	1	1	1	1	1	1	1	1	1	1	1	0	1	0	1	1	1	1	1	1	1	1	1	1	1	0	1	27	0	1	1
1116	2	88			0	2	1	1	0	1	1	1	4	0	1	1	1	0	1	1	1	1	1	1	0	0	1	1	1	0	1	1	1	0	0	1	1	0	1	1	1	1	1	1	3	23	1	0	0
1117	1	79	62	164	0	3	0	1	1	1	1	0	4	0	1	1	1	1	1	1	1	1	1	1	1	1	1	1	1	1	1	1	1	1	1	1	1	1	1	1	1	1	1	1	3	30	0	0	1
1118	2	82			1	3	0	1	1	1	1	1	5	0	1	1	1	1	1	1	1	1	1	1	1	1	1	1	1	1	1	1	1	0	1	1	1	1	1	1	1	1	1	1	3	29	0	0	1
1119	1	73			0	3	0	1	0	0	1	0	2	1	1	1	1	1	1	1	1	1	1	1	1	1	1	1	1	1	1	1	1	1	1	1	1	1	1	1	1	1	1	1	3	30	0	0	0
1120	2	86			1	0	1	1	1	1	1	1	5	0	1	1	1	1	1	1	1	1	1	1	1	1	1	1	1	1	1	1	1	1	1	1	1	1	1	1	1	1	1	1	3	30	0	0	0
1121	2	80			1	3	0	1	1	1	1	1	5	0	1	1	1	1	1	1	1	1	1	1	1	1	1	1	1	1	1	0	1	1	1	1	1	1	1	1	1	1	1	1	3	29	0	0	0
1122	2	80			0	2	1	1	1	0	1	0	3	1	1	1	1	1	1	1	1	0	1	1	1	1	1	0	0	0	0	0	1	1	0	1	1	0	1	1	1	0	1	0	1	20	0	0	0
1123	2	88			1	1	0	1	1	1	1	1	5	0	1	1	1	1	1	1	1	1	1	1	1	0	1	1	1	0	0	0	1	0	1	1	1	0	1	1	1	1	1	0	2	23	0	1	0
1124	1	85			0	2	1	1	1	0	1	1	4	0	1	1	1	1	1	1	1	1	1	1	0	1	1	1	1	1	1	1	0	1	1	1	1	0	1	1	1	1	1	1	3	27	0	0	0
1125	1	91			0	0	1	1	0	0	0	0	1	1	1	1	1	1	1	1	1	1	1	1	1	1	1	1	1	1	0	0	0	0	0	1	1	1	1	0	1	0	1	0	1	22	0	0	0
1126	2	85			0	0	1	1	0	0	0	0	1	1	1	1	1	1	1	1	1	1	1	1	0	0	0	1	0	0	0	0	0	0	0	1	1	0	0	0	0	0	0	0	1	13	1	1	1
1127	2	85			0	3	0	1	0	0	1	1	3	1	1	1	1	1	1	1	1	1	1	1	1	1	1	1	0	1	1	1	1	1	1	1	1	1	1	1	1	1	1	1	3	29	0	0	0
1128	2	90			0	3	0	1	1	1	0	0	3	1	1	1	1	1	1	1	1	1	1	1	1	1	1	1	1	1	1	1	0	1	1	1	1	1	1	0	1	0	1	1	3	27	0	0	0
1129	2	82			1	3	0	1	1	1	1	1	5	0	1	1	1	0	1	1	1	1	1	1	1	1	1	1	0	0	0	0	0	0	0	1	1	1	1	1	1	1	1	1	2	22	1	1	0
1130	2	80			0	3	0	1	0	1	0	0	2	1	1	1	1	1	1	1	1	1	1	1	1	1	1	1	1	1	1	1	1	1	0	1	1	1	1	1	1	1	1	1	2	29	0	0	0
1131	2	82			0	1	1	1	0	0	0	0	1	1	0	0	1	1	1	1	1	1	1	1	1	0	1	1	0	0	0	0	0	0	1	1	1	1	0	0	1	1	1	0	1	18	1	0	0
1132	2	87			0	2	1	1	0	0	1	0	2	1	1	1	0	0	1	1	1	1	1	1	1	1	1	1	0	0	0	0	0	0	1	1	1	1	1	1	1	1	1	1	3	22	1	0	1
1133	2	88			0	3	0	1	0	0	1	0	2	1	0	1	1	0	1	1	1	1	1	1	1	1	1	1	1	1	1	1	1	0	1	1	1	0	1	1	1	1	0	0	2	24	0	0	0
1134	1	88			1	0	1	1	1	1	1	1	5	0	1	1	1	1	1	1	1	1	1	1	1	1	1	1	1	1	1	1	1	0	1	1	1	1	1	1	1	1	1	1	2	29	0	0	0
1135	1	69	95	180	0	3	0	1	1	1	0	0	3	1	1	1	1	1	1	1	1	1	1	1	1	1	1	1	1	0	0	0	1	1	1	1	1	1	1	1	1	1	1	0	1	26	0	0	0
1136	1	78	75	166	1	2	0	1	1	1	1	1	5	0	1	1	1	1	1	1	1	1	1	1	1	1	1	1	1	1	1	1	0	1	1	1	1	1	1	0	1	1	1	1	3	28	0	0	1
1137	2	86			0	3	0	1	1	1	0	0	3	1	1	1	1	1	1	1	1	1	1	1	1	1	1	1	1	1	1	1	1	1	1	1	1	1	1	1	1	1	1	1	2	30	0	0	0
1138	2	82			0	3	0	1	1	1	0	0	3	1	1	1	1	1	1	1	1	1	1	1	1	1	1	1	1	0	1	1	0	0	0	1	1	1	1	1	1	1	1	1	1	24	0	0	0
1139	2	84			0	3	0	1	0	1	1	0	3	1	1	1	1	1	1	1	1	1	1	1	1	1	1	1	1	1	1	1	1	1	0	1	1	0	1	1	1	1	1	1	2	28	0	1	0
1140	1	78	56	170	0	3	0	1	0	0	1	1	3	1	1	1	1	1	1	1	1	1	1	1	1	1	1	1	1	1	1	1	0	1	0	1	1	1	1	1	1	1	1	1	3	28	0	0	0
1141	2	89			0	2	1	1	1	1	0	0	3	1	1	1	1	1	1	1	1	1	1	1	1	1	1	1	1	1	1	0	1	0	1	1	1	1	1	0	1	0	1	0	2	25	0	1	1
1142	2	74	60	162	0	2	1	1	0	1	1	1	4	0	1	1	1	1	1	1	1	1	1	1	1	1	1	1	1	1	1	1	1	0	1	1	1	0	1	1	1	1	1	1	3	28	0	0	1
1143	1	82			0	3	0	1	0	1	1	0	3	1	1	1	1	1	1	1	1	1	1	1	1	1	1	1	1	1	1	1	1	1	1	1	0	0	0	0	0	0	1	0	1	23	0	0	0
1144	2	87			0	3	0	1	0	0	0	0	1	1	1	1	1	1	1	1	1	1	1	1	1	1	1	1	0	1	1	1	1	1	1	1	1	1	1	1	1	1	1	1	2	29	0	0	0
1145	1	76	70	162	0	2	1	1	1	1	1	0	4	0	1	1	1	1	1	1	1	1	1	1	1	1	1	1	1	1	1	1	0	0	0	1	1	1	1	1	1	1	1	1	3	27	0	0	0
1146	2	90			1	3	0	1	1	1	1	1	5	0	1	1	1	1	1	1	1	1	1	1	0	0	1	1	1	1	1	1	1	0	1	1	1	0	1	1	1	1	1	0	3	25	1	0	0
1147	1	88			1	3	0	1	1	1	1	1	5	0	1	1	1	1	1	1	1	1	1	1	1	1	1	1	1	0	0	0	1	0	1	1	1	1	1	1	1	1	1	1	2	26	0	0	0
1148	2	73	41	159	1	0	1	1	1	1	1	1	5	0	1	1	1	1	1	1	1	1	1	1	1	1	1	1	1	1	0	1	1	1	1	1	1	1	1	1	1	1	1	1	3	29	0	0	0
1149	2	97			0	2	1	1	0	0	0	0	1	1	1	1	1	1	1	1	1	1	1	1	1	1	1	1	0	0	0	0	1	1	1	1	1	1	1	0	1	1	1	0	1	23	0	0	0
1150	1	79	65	169	0	2	1	1	0	0	0	0	1	1	1	1	1	1	1	1	1	1	1	1	1	1	1	1	1	1	1	1	0	1	1	1	1	0	1	1	1	1	1	0	1	27	0	0	0
1151	2	78	66	157	1	2	0	1	1	1	1	1	5	0	1	1	1	1	1	1	1	1	1	1	1	1	1	1	0	0	0	0	1	0	1	1	1	1	1	1	1	1	1	1	3	25	1	0	0
1152	2	83			0	0	1	0	1	1	1	0	3	1	1	1	1	1	1	1	1	1	1	1	1	1	1	1	1	1	1	1	1	0	1	1	1	1	1	1	1	1	1	1	3	29	0	1	0
1153	2	68	40	160	1	3	0	1	1	1	1	1	5	0	1	1	1	1	1	1	1	1	1	1	1	1	1	1	1	1	1	1	1	1	1	1	1	1	1	1	1	1	1	1	3	30	0	0	0
1154	2	80			1	3	0	1	1	1	1	1	5	0	1	1	1	1	1	1	1	1	1	1	1	1	1	1	1	0	0	0	0	1	0	1	1	1	1	1	1	1	1	1	3	25	1	0	0
1155	2	82			0	3	0	1	0	0	1	1	3	1	1	1	1	1	1	1	1	1	1	1	1	1	1	1	1	1	1	1	1	1	1	1	1	1	1	1	1	1	0	0	3	28	0	0	1
1156	2	89			1	3	0	1	1	1	1	1	5	0	1	1	1	1	1	1	1	1	1	1	1	1	1	1	1	0	0	0	1	1	1	1	1	1	1	1	1	1	1	1	3	27	0	1	1
1157	2	82			1	2	0	1	1	1	1	1	5	0	1	1	1	1	1	1	1	1	1	1	1	1	1	1	0	0	0	0	0	0	0	1	1	1	1	1	1	1	1	0	2	22	1	0	0
1158	1	78	79	176	0	3	0	1	0	0	0	0	1	1	1	1	1	1	1	1	1	1	1	1	1	1	1	1	1	1	1	1	0	1	1	1	1	1	1	1	1	1	1	1	3	29	0	0	0
1159	2	87			0	3	0	1	0	0	0	0	1	1	1	1	1	1	1	1	1	1	1	1	1	1	1	1	1	1	0	0	0	0	0	1	1	1	1	1	1	1	1	0	1	24	0	0	0
1160	2	77	38		0	3	0	1	0	0	0	0	1	1	1	1	1	1	1	1	1	1	1	1	1	1	1	1	0	0	0	0	0	0	0	0	1	1	1	1	1	0	1	1	1	20	0	0	0
1161	1	82			0	3	0	1	0	1	0	0	2	1	1	1	1	1	1	1	1	1	1	1	1	1	1	1	1	1	1	1	0	1	1	1	1	1	1	1	1	1	1	0	2	28	0	0	0
1162	2	90			0	3	0	1	0	0	0	0	1	1	1	1	1	1	0	1	1	1	1	1	1	1	1	1	1	1	1	0	1	1	1	1	1	1	1	1	1	1	1	0	3	27	0	0	0
1163	1	87			0	3	0	1	0	1	0	0	2	1	1	1	1	1	0	1	1	1	1	0	0	1	1	1	1	1	1	1	1	0	1	1	1	1	1	1	1	1	1	1	2	26	0	1	0
1164	2	76	48	156	1	3	0	1	1	1	1	1	5	0	1	1	1	1	1	1	1	1	1	1	1	0	1	1	1	1	0	1	1	1	1	1	1	0	1	1	1	1	1	1	3	27	0	0	0
1165	1	91			1	3	0	1	1	1	1	1	5	0	0	1	0	1	1	1	1	1	1	1	1	1	1	1	0	0	0	1	1	1	1	1	1	0	1	1	1	0	1	0	1	22	0	1	0
1166	2	75			0	1	1	1	1	1	0	0	3	1	1	1	1	1	1	1	1	1	1	1	0	1	1	1	0	0	0	0	1	0	0	1	1	0	0	1	1	1	1	0	1	20	0	0	1
1167	2	81			0	0	1	0	0	0	0	0	0	1	0	1	1	0	1	1	1	1	1	1	1	1	1	1	1	0	0	1	0	0	0	1	1	1	0	1	1	1	1	0	1	21	0	0	0
1168	2	93			0	3	0	1	1	1	1	0	4	0	1	1	1	1	1	1	1	1	1	1	1	1	1	1	1	1	1	1	1	0	0	1	1	1	1	1	1	1	1	1	3	28	0	0	0
1169	2	87			1	0	1	1	1	1	1	1	5	0	1	1	1	1	0	1	1	1	1	1	1	1	1	1	1	1	1	0	0	1	1	1	1	1	1	1	1	1	1	1	3	27	0	0	0
1170	2	76	52	163	1	3	0	1	1	1	1	1	5	0	1	1	1	1	1	1	1	1	1	1	1	1	1	1	1	1	1	1	1	1	1	1	1	1	1	1	1	1	1	1	3	30	0	1	1
1171	2	77	63	150	0	3	0	1	1	1	1	0	4	0	1	1	1	1	1	1	1	1	1	1	1	1	0	1	1	1	1	1	1	1	1	1	1	1	1	1	1	1	1	0	2	28	0	0	0
1172	1	76	52	160	0	3	0	1	0	0	1	0	2	1	1	1	1	1	1	1	1	1	1	1	1	1	1	1	1	1	1	0	1	0	0	1	1	1	1	1	1	1	1	1	3	27	0	0	0
1173	2	86			1	3	0	1	1	1	1	1	5	0	1	1	1	1	1	1	1	1	1	1	1	1	1	1	1	1	1	1	1	1	0	1	1	0	1	1	1	1	1	1	3	28	0	1	0
1174	1	98			0	3	0	1	0	0	1	0	2	1	1	1	1	1	1	1	1	1	1	1	1	1	1	1	1	1	1	1	1	0	1	1	1	1	1	1	1	1	1	0	3	28	0	0	0
1175	2	87			1	2	0	1	1	1	1	1	5	0	1	1	1	1	1	1	1	1	1	1	1	1	1	1	1	1	1	1	1	1	1	1	1	1	1	1	1	1	1	0	3	29	0	0	0
1176		80			0	3	0	1	0	0	0	0	1	1	1	1	1	1	1	1	1	1	1	1	1	1	1	1	1	1	1	1	1	1	1	1	1	0	1	1	1	1	1	0	3	28	0	0	0
1177	2	90			0	3	0	1	0	0	0	0	1	1	1	1	1	1	1	1	1	1	1	1	1	1	1	1	1	1	1	1	0	1	0	1	1	1	1	1	1	1	1	1	3	28	0	0	0
1178	2	81			0	2	1	0	0	0	0	0	0	1	1	1	1	1	1	1	1	1	1	1	1	1	1	1	0	1	1	1	1	1	0	1	1	1	1	1	1	1	1	0	3	27	0	0	1
1179	2	93			0	3	0	1	1	1	1	0	4	0	1	1	1	1	1	1	1	1	1	1	1	1	1	1	1	1	1	1	0	0	1	1	1	1	1	1	1	1	1	1	3	28	0	0	0
1180	2	81			0	3	0	1	0	1	1	0	3	1	1	1	1	1	1	1	1	1	1	1	1	1	1	1	1	0	1	1	1	1	1	1	1	1	1	1	1	1	1	0	3	28	0	0	1
1181	2	86			0	2	1	1	0	1	0	0	2	1	1	1	0	0	1	1	1	1	1	1	1	1	1	1	1	1	1	1	1	1	0	1	1	1	1	1	1	1	1	0	1	26	0	0	0
1182	2	89			0	2	1	1	1	1	1	0	4	0	1	1	1	1	1	1	1	1	1	1	1	1	1	1	1	1	1	1	1	1	0	1	1	1	1	1	1	1	0	1	3	28	0	0	0
1183	2	87			0	1	1	1	0	0	0	0	1	1	1	1	0	0	0	1	1	1	1	0	0	0	1	1	1	1	1	1	0	0	0	1	1	0	1	1	1	1	1	0	3	19	1	1	0
1184	1	68	70	172	0	3	0	1	0	0	0	0	1	1	1	1	1	1	1	1	1	1	1	1	1	1	1	1	1	1	1	0	1	1	1	1	1	1	1	1	0	1	1	0	3	27	0	0	0
1185	2	81			1	2	0	1	1	1	1	1	5	0	1	1	1	1	1	1	1	1	1	1	1	1	1	1	1	1	1	1	1	1	1	1	1	1	1	1	1	1	1	1	2	30	0	0	1
1186	1	84			0	2	1	1	1	1	1	0	4	0	1	1	1	1	1	1	1	1	1	1	1	1	1	1	1	1	1	1	0	1	0	1	1	1	1	1	1	1	1	0	3	27	0	0	0
1187	2	72	55	150	1	3	0	1	1	1	1	1	5	0	1	1	1	1	1	1	1	1	1	1	1	1	1	1	1	1	1	1	1	1	1	1	1	1	1	1	1	1	1	1	3	30	0	1	0
1188	1	76	62	164	1	3	0	1	1	1	1	1	5	0	1	1	1	1	1	1	1	1	1	1	1	1	1	1	1	1	1	1	1	1	1	1	1	1	1	1	1	1	1	1	3	30	0	1	0
1189	1	77	63	162	1	3	0	1	1	1	1	1	5	0	1	1	1	1	1	1	1	1	1	1	1	1	1	1	1	1	1	1	1	1	1	1	1	1	1	1	1	1	1	1	3	30	0	0	0
1190	2	83			1	2	0	1	1	1	1	1	5	0	1	1	1	1	1	1	1	1	1	1	1	1	1	1	1	1	1	1	1	1	1	1	1	0	1	1	1	1	1	1	2	29	0	1	1
1191	1	92			1	3	0	1	1	1	1	1	5	0	1	1	1	1	1	1	1	1	1	1	1	1	1	1	0	0	0	0	1	0	1	1	1	0	1	1	1	1	1	0	3	23	1	0	0
1192	1	90			0	1	1	1	0	1	1	1	4	0	1	1	1	1	0	1	1	1	1	1	1	1	1	1	1	1	1	1	1	1	0	1	1	1	1	1	1	1	1	1	2	28	0	1	1
1193	2	84			0	3	0	0	0	0	0	0	0	1	1	1	1	1	0	1	1	1	1	1	1	1	1	1	1	1	1	1	1	0	0	1	1	1	1	1	1	1	0	1	2	26	0	0	0
1194	1	78			0	2	1	1	0	1	0	0	2	1	1	1	1	1	1	1	1	1	1	1	1	1	0	1	1	1	1	1	1	0	0	1	1	1	1	1	1	1	1	1	3	27	0	0	0
1195	1	95			0	2	1	1	0	0	1	1	3	1	1	1	1	1	1	1	1	1	1	1	1	1	1	1	1	1	1	1	0	0	0	1	1	0	1	1	1	1	1	1	3	26	1	0	1
1196	2	85			0	2	1	1	0	0	0	0	1	1	1	1	1	1	1	1	1	1	1	1	1	1	1	1	1	1	1	1	1	0	1	1	1	1	1	1	1	1	1	0	2	28	0	0	0
1197	2	97			0	2	1	1	1	1	0	0	3	1	1	1	1	1	1	1	1	1	1	1	1	1	1	1	0	1	1	1	0	0	1	1	1	1	1	1	1	1	1	0	1	26	0	1	0
1198	1	90			1	2	0	1	1	1	1	1	5	0	1	1	1	1	1	1	1	1	1	1	1	1	1	1	1	0	1	1	0	0	0	1	1	0	1	1	1	1	1	1	3	25	1	0	0
1199	2	73			0	3	0	0	0	0	0	0	0	1	1	1	1	0	1	1	1	1	1	1	1	1	0	1	1	1	0	1	1	1	1	1	1	0	0	1	1	1	1	1	2	25	0	0	1
1200	2	86			1	3	0	1	1	1	1	1	5	0	1	1	1	1	1	1	1	1	1	1	1	1	1	1	1	1	1	1	1	0	1	1	1	1	1	1	1	1	1	1	3	29	0	0	1
1201	2	82			0	3	0	1	0	0	0	0	1	1	1	1	1	0	1	1	1	1	1	1	1	1	1	1	1	1	0	0	0	0	0	1	1	1	1	1	1	1	1	0	1	23	0	0	0
1202	2	85			0	2	1	1	1	1	1	0	4	0	1	1	1	1	1	1	1	1	1	1	1	1	1	1	1	0	0	0	1	0	1	1	1	1	1	1	1	1	1	1	3	26	1	0	0
1203	2	94			1	3	0	1	1	1	1	1	5	0	0	1	0	0	0	1	1	1	1	1	1	1	1	0	0	0	0	0	1	1	1	1	1	1	1	1	1	1	1	1	3	21	1	0	0
1204	1	86			0	2	1	1	1	1	1	0	4	0	1	1	1	1	1	1	1	1	1	1	1	1	1	0	0	0	0	0	1	1	0	1	1	0	1	1	1	1	0	0	2	21	1	0	0
1205	2	82			1	2	0	1	1	1	1	1	5	0	1	1	1	1	1	1	1	1	1	1	1	1	1	1	1	1	1	1	0	1	0	1	1	0	1	0	0	0	0	1	2	23	0	1	1
1206	2	80			1	3	0	1	1	1	1	1	5	0	1	1	1	1	1	1	1	1	1	1	0	1	1	1	1	0	0	1	0	1	1	1	1	0	1	1	1	1	1	0	3	24	1	0	0
1207	1	84			1	2	0	1	1	1	1	1	5	0	1	1	1	1	1	1	1	1	1	1	1	1	1	1	0	1	1	0	0	0	0	1	1	1	1	1	1	1	1	1	3	25	1	0	0
1208	2	84			1	3	0	1	1	1	1	1	5	0	1	1	1	1	1	1	1	1	1	1	1	1	1	1	1	1	0	1	1	1	1	1	1	1	1	0	1	1	1	0	3	27	0	1	1
1209	2	86			1	3	0	1	1	1	1	1	5	0	1	1	1	1	1	1	1	1	1	1	1	1	1	1	1	1	1	1	1	1	1	1	1	1	1	1	1	1	1	1	3	30	0	0	0
1210	2	71	51	163	1	3	0	1	1	1	1	1	5	0	1	1	1	1	1	1	1	1	1	1	1	1	1	1	1	1	0	0	1	1	1	1	1	1	1	1	1	1	0	0	2	26	0	0	1
1211	2	82			1	3	0	1	1	1	1	1	5	0	1	1	1	1	1	1	1	1	1	1	1	1	1	1	1	1	1	0	1	0	1	1	1	1	1	1	1	1	1	0	3	27	0	0	1
1212	2	84			0	3	0	1	0	0	0	0	1	1	1	1	1	1	1	1	1	1	1	1	1	1	1	1	1	1	1	1	1	1	1	1	1	1	1	1	1	1	1	0	2	29	0	0	0
1213	1	87			1	3	0	1	1	1	1	1	5	0	1	1	1	1	1	1	1	1	1	1	1	1	1	1	1	1	1	1	1	1	1	1	1	1	1	1	1	1	1	1	3	30	0	1	0
1214	1	85			1	3	0	1	1	1	1	1	5	0	1	1	1	1	1	1	1	1	1	1	1	1	1	1	1	1	1	1	1	1	1	1	1	1	1	1	1	1	1	1	3	30	0	0	0
1215	2	95			0	3	0	1	0	0	0	0	1	1	0	1	1	0	1	1	1	1	1	1	1	1	0	1	1	1	0	0	0	0	0	1	1	0	0	1	0	1	0	0	1	17	1	1	0
1216	2	90			0	0	1	0	0	0	0	0	0	1	0	1	1	1	1	1	1	0	1	1	1	0	1	1	0	1	1	0	1	1	0	0	0	0	0	1	1	1	1	0	2	19	1	0	0
1217	2	71			0	3	0	1	0	0	0	0	1	1	0	1	1	1	1	1	1	1	0	1	1	0	0	1	1	1	0	0	1	0	0	1	1	1	0	1	1	1	1	0	1	20	0	0	0
1218	2	83			1	0	1	1	1	1	1	1	5	0	1	1	1	0	1	1	1	1	1	1	1	1	1	1	0	0	1	0	1	0	0	1	1	1	1	1	1	1	1	0	3	23	1	0	0
1219	2	94			0	3	0	1	0	1	0	0	2	1	0	1	1	1	1	1	1	1	1	1	0	1	1	1	0	1	1	1	0	1	1	1	1	1	1	0	1	0	1	0	2	23	0	0	0
1220	1	70	60	156	1	1	0	1	1	1	1	1	5	0	1	1	1	1	0	1	1	1	1	1	1	1	1	1	1	1	1	1	0	0	0	1	1	0	1	1	1	1	1	0	2	24	0	0	0
1221	1	87			1	3	0	1	1	1	1	1	5	0	1	1	1	1	1	1	1	1	1	1	1	1	1	1	1	1	1	1	1	1	0	1	1	0	1	1	1	1	0	1	3	27	0	0	1
1222	1	87			1	3	0	1	1	1	1	1	5	0	1	1	1	1	1	1	1	1	1	1	1	1	1	1	1	1	1	1	1	0	0	1	1	1	1	1	1	1	1	1	3	28	0	0	0
1223	1	88			0	3	0	0	0	0	0	0	0	1	1	1	1	1	1	1	1	1	1	1	0	1	1	1	1	0	0	0	1	1	1	1	1	1	1	1	1	1	0	1	3	25	1	0	0
1224	2	81			0	3	0	1	1	1	1	0	4	0	1	1	1	0	1	1	1	1	1	1	1	1	1	1	1	1	1	1	1	1	1	1	1	1	1	1	1	1	1	1	3	29	0	0	0
1225	2	82			1	3	0	1	1	1	1	1	5	0	1	1	1	1	1	1	1	1	1	1	1	1	1	1	1	0	1	1	1	0	1	1	1	1	1	1	1	1	1	1	3	28	0	0	0
1226	1	83			0	3	0	0	0	0	0	0	0	1	1	1	1	1	0	1	1	1	1	1	0	1	1	1	1	1	1	0	1	1	1	1	1	0	1	0	0	0	1	0	3	22	1	0	0
1227	2	83			0	3	0	1	0	1	1	1	4	0	1	1	1	1	1	1	1	1	1	1	1	1	1	1	1	1	1	1	1	1	0	1	1	1	1	1	1	1	1	0	2	28	0	0	0
1228	1	91			1	2	0	1	1	1	1	1	5	0	1	1	1	1	1	1	1	1	1	1	1	1	1	1	1	1	1	0	1	0	1	1	1	1	1	1	1	1	1	0	3	27	0	0	0
1229	2	81			1	3	0	1	1	1	1	1	5	0	1	1	1	1	1	1	1	1	1	1	1	1	1	1	1	0	1	1	1	0	0	1	1	1	1	1	1	1	1	1	3	27	0	0	0
1230	2	87			0	3	0	1	0	1	1	1	4	0	1	1	1	1	1	1	1	1	1	1	1	1	1	1	1	1	1	1	0	1	1	1	1	1	1	1	1	1	1	1	3	29	0	0	0
1231	2	76	50	150	1	3	0	1	1	1	1	1	5	0	1	1	1	1	1	1	1	1	1	1	1	1	1	1	1	1	1	1	1	1	1	1	1	0	1	1	1	1	1	1	3	29	0	0	0
1232	2	69	50	163	0	3	0	1	1	1	1	0	4	0	1	1	1	1	1	1	1	1	1	1	1	1	1	1	1	1	1	1	0	1	0	1	1	1	1	1	1	1	1	1	3	27	0	0	0
1233	2	79	47	153	0	3	0	0	0	0	0	0	0	1	1	1	1	1	1	1	1	1	1	1	1	1	1	1	1	1	1	1	1	1	1	1	1	0	1	1	1	1	1	0	3	28	0	0	0
1234	2	78	80	160	1	2	0	1	1	1	1	1	5	0	1	1	1	1	1	1	1	1	1	1	1	1	1	1	1	1	1	1	1	1	1	1	1	1	1	1	1	1	1	1	3	30	0	0	0
1235	2	85			0	3	0	1	1	1	1	0	4	0	1	1	1	1	1	1	1	1	1	1	1	1	1	1	1	1	1	1	1	1	1	1	1	1	1	1	1	1	1	1	2	30	0	0	0
1236	2	90			0	3	0	1	1	1	1	0	4	0	1	1	0	1	1	1	1	1	1	1	1	1	1	1	1	1	1	1	0	1	0	1	1	1	1	1	1	1	1	0	2	26	0	0	0
1237	2	85			0	3	0	1	1	1	1	0	4	0	1	1	1	1	1	1	1	1	1	1	1	1	1	1	1	1	1	1	1	1	1	1	1	1	1	1	1	1	0	0	3	28	0	0	0
1238	1	83			1	3	0	1	1	1	1	1	5	0	1	1	1	1	1	1	1	1	1	1	1	1	1	1	1	1	1	1	0	1	1	1	1	1	1	1	1	1	1	1	3	29	0	0	0
1239	2	88			0	3	0	1	0	1	1	1	4	0	1	1	1	1	1	1	1	1	1	1	1	1	1	1	1	1	1	1	1	0	1	1	1	0	1	1	1	1	1	1	3	28	0	0	0
1240	1	88			1	3	0	1	1	1	1	1	5	0	1	1	1	1	1	1	1	1	1	1	1	1	1	1	1	1	1	1	1	1	1	1	1	0	1	1	1	1	0	1	3	28	0	0	0
1241	2	91			1	2	0	1	1	1	1	1	5	0	1	1	1	1	1	1	1	1	1	1	1	1	1	1	1	0	1	0	1	0	1	1	1	1	1	1	1	1	1	1	3	27	0	0	0
1242	2	85			1	2	0	1	1	1	1	1	5	0	1	1	1	1	1	1	1	1	1	1	1	1	1	1	1	1	1	1	1	1	1	1	1	0	1	1	1	1	1	1	3	29	0	0	0
1243	2	78	50	150	0	3	0	1	1	0	1	1	4	0	1	1	1	1	1	1	1	1	1	1	1	1	1	1	1	1	1	1	1	1	1	1	1	1	1	1	1	1	1	1	3	30	0	0	0
1244	1	91			1	3	0	1	1	1	1	1	5	0	1	1	1	1	1	1	1	1	1	1	1	1	1	1	0	1	0	0	1	0	1	1	1	0	1	1	1	1	0	0	2	23	0	0	0
1245	1	91			1	3	0	1	1	1	1	1	5	0	1	1	1	1	1	1	1	1	1	1	1	1	1	1	1	1	1	1	1	1	1	1	1	1	1	1	1	1	1	0	3	29	0	0	0
1246	1	88			1	3	0	1	1	1	1	1	5	0	1	1	1	1	1	1	1	1	1	1	1	1	1	1	1	1	1	1	1	1	0	1	1	1	1	1	1	1	1	1	3	29	0	0	0
1247	2	81			1	3	0	1	1	1	1	1	5	0	1	1	1	1	1	1	1	1	1	1	1	1	1	1	1	1	1	1	1	0	1	1	1	1	1	1	1	1	1	1	3	29	0	0	0
1248	1	77	87	172	1	3	0	1	1	1	1	1	5	0	1	1	1	1	1	1	1	1	1	1	1	1	1	1	1	1	1	1	1	1	1	1	1	1	1	1	1	1	1	1	3	30	0	0	0
1249	2	77	50	163	0	3	0	1	1	1	1	0	4	0	1	1	1	1	1	1	1	1	1	1	1	1	1	1	1	1	1	0	1	1	1	1	1	1	1	1	1	1	1	1	3	29	0	0	0
1250	2	83			0	3	0	1	1	1	1	0	4	0	0	1	1	1	1	1	1	1	1	1	1	1	1	1	1	1	1	1	1	1	0	1	1	1	1	1	1	1	1	1	1	28	0	0	0
1251	2	85			1	2	0	1	1	1	1	1	5	0	1	1	1	1	1	1	1	1	1	1	1	1	1	1	1	1	1	1	1	1	1	1	1	1	1	1	1	1	1	1	3	30	0	0	0
1252	2	80			1	3	0	1	1	1	1	1	5	0	1	1	1	1	1	1	1	1	1	1	1	1	1	1	1	1	1	1	1	1	1	1	1	1	1	1	1	1	1	1	3	30	0	0	0
1253	2	87			1	3	0	1	1	1	1	1	5	0	1	1	1	1	1	1	1	1	1	1	1	1	1	1	1	1	1	1	1	1	1	1	1	1	1	1	1	1	1	1	3	30	0	0	1
1254	2	81			1	2	0	1	1	1	1	1	5	0	1	1	1	1	1	1	1	0	1	1	1	1	1	1	1	1	1	1	1	1	1	1	1	1	1	1	1	1	1	0	3	28	0	0	0
1255	2	82			1	2	0	1	1	1	1	1	5	0	1	1	1	1	1	1	1	1	1	1	1	1	1	1	1	1	1	1	0	0	0	1	1	1	1	1	1	1	1	1	3	27	0	0	0
1256	2	87			1	3	0	1	1	1	1	1	5	0	1	1	1	1	1	1	1	1	1	1	1	1	1	1	1	1	1	1	1	1	1	1	1	1	1	1	1	1	1	1	2	30	0	0	0
1257	2	67	55	157	1	3	0	1	1	1	1	1	5	0	1	1	1	1	1	1	1	1	1	1	1	1	1	1	1	1	1	1	1	1	1	1	1	1	1	1	1	1	1	1	3	30	0	0	0
1258	2	85			1	2	0	1	1	1	1	1	5	0	1	1	1	1	1	1	1	1	1	1	1	1	1	1	1	1	1	1	1	1	1	1	1	1	1	0	1	0	1	1	3	28	0	0	0
1259	2	81			1	3	0	1	1	1	1	1	5	0	1	1	1	1	1	1	1	1	1	1	1	1	1	1	1	0	1	1	1	0	1	1	1	1	1	1	1	1	1	1	3	28	0	0	0
1260	1	69	65	162	1	3	0	1	1	1	1	1	5	0	1	1	1	1	1	1	1	1	1	1	1	1	1	1	1	1	1	1	1	1	1	1	1	1	1	1	1	1	1	1	3	30	0	0	0
1261	2	78	59	158	1	3	0	1	1	1	1	1	5	0	1	1	1	1	1	1	1	1	1	1	1	1	0	1	1	1	1	1	1	1	1	1	1	0	1	1	1	1	1	1	2	28	0	0	1
1262	1	87			1	3	0	1	1	1	1	1	5	0	1	1	1	1	1	1	1	1	1	1	1	1	1	1	1	1	1	1	1	1	1	1	1	1	1	1	1	1	1	1	3	30	0	0	1
1263	1	89			1	3	0	1	1	1	1	1	5	0	1	1	1	1	1	1	1	1	1	1	1	1	1	1	1	1	1	1	1	0	1	1	1	0	1	1	1	1	1	1	3	28	0	0	0
1264	2	78	42	154	1	3	0	1	1	1	1	1	5	0	1	1	1	1	0	1	1	1	1	1	1	1	1	1	1	1	1	1	1	0	1	1	1	1	1	1	1	1	1	1	3	28	0	1	0
1265	2	88			1	1	0	1	1	1	1	1	5	0	0	1	1	1	1	1	1	1	1	1	1	1	1	0	0	0	0	0	0	0	0	1	1	0	0	1	1	0	0	1	1	17	1	1	0
1266	2	83			0	3	0	1	1	1	0	0	3	1	1	1	1	1	1	1	1	1	1	1	1	1	1	1	1	1	0	1	1	0	0	1	1	1	0	1	1	0	0	1	2	24	0	0	0
1267	2	83			1	3	0	1	1	1	1	1	5	0	1	1	1	1	1	1	1	1	1	1	1	1	1	1	1	1	1	1	1	0	1	1	1	1	1	1	1	1	1	1	3	29	0	0	0
1268	2	84			1	0	1	1	1	1	1	1	5	0	1	1	1	1	1	1	1	1	1	1	1	1	1	1	1	1	1	1	1	1	1	1	1	1	1	1	1	1	1	1	3	30	0	0	0
1269	2	87			1	2	0	1	1	1	1	1	5	0	1	1	1	0	1	1	1	1	1	1	1	1	1	1	1	1	1	1	1	1	0	1	1	1	1	1	1	1	1	1	3	28	0	0	0
1270	1	87			0	3	0	1	1	1	1	0	4	0	1	1	1	1	1	1	1	1	1	1	1	1	1	1	0	0	0	0	1	0	0	1	1	1	1	1	1	1	1	0	2	23	0	0	0
1271	1	78	55	165	0	3	0	1	1	1	1	0	4	0	1	1	1	1	1	1	1	1	1	1	1	1	1	1	1	1	1	1	1	1	1	1	1	1	1	1	1	1	0	1	3	29	0	0	0
1272	2	70			1	2	0	1	1	1	1	1	5	0	1	1	1	1	1	1	1	1	1	1	1	1	1	1	0	0	1	1	0	1	1	1	1	1	1	1	1	1	1	1	3	27	0	0	0
1273	1	79	75	168	1	3	0	1	1	1	1	1	5	0	1	1	1	1	1	1	1	1	1	1	1	1	1	1	1	0	0	0	1	1	1	1	1	1	1	1	1	1	1	1	3	27	0	0	0
1274	1	75	60	165	1	3	0	1	1	1	1	1	5	0	1	1	1	1	1	1	1	1	1	1	1	1	1	1	1	1	1	1	0	1	1	1	1	1	1	1	1	1	0	1	3	28	0	0	0
1275	1	84			0	3	0	0	1	1	1	1	4	0	1	1	1	1	0	1	1	1	1	1	1	1	1	1	1	0	1	1	1	1	1	1	1	1	1	1	1	1	1	1	3	28	0	0	1
1276	2	83			1	2	0	1	1	1	1	1	5	0	1	1	1	1	1	1	1	1	1	1	1	1	1	1	1	1	1	1	0	1	0	1	1	1	1	1	1	1	1	1	3	28	0	0	0
1277	2	83			1	3	0	1	1	1	1	1	5	0	1	1	1	1	1	1	1	1	1	1	1	1	1	1	1	1	1	1	1	1	1	1	1	1	1	1	1	1	1	1	3	30	0	0	0
1278	1	82			1	3	0	1	1	1	1	1	5	0	1	1	1	1	1	1	1	1	1	1	1	1	1	1	1	1	1	1	1	1	1	1	1	1	1	1	1	1	1	1	3	30	0	0	0
1279	1	89			1	3	0	1	1	1	1	1	5	0	1	1	1	1	1	1	1	1	1	1	1	1	1	1	1	1	1	1	1	1	1	1	1	1	1	1	1	1	1	1	2	30	0	0	1
1280	2	82			1	3	0	1	1	1	1	1	5	0	1	1	1	1	1	1	1	1	1	1	1	1	1	1	0	0	0	0	1	1	1	1	1	1	1	1	1	1	1	1	2	26	0	0	0
1281	2	88			0	3	0	1	1	1	1	0	4	0	1	1	1	1	1	1	1	1	1	1	1	1	1	1	1	1	1	1	1	0	1	1	1	1	1	1	1	1	1	1	3	29	0	0	0
1282	1	88			1	2	0	1	1	1	1	1	5	0	1	1	1	1	1	1	1	1	1	1	1	1	1	1	1	1	1	1	0	0	0	1	1	1	1	1	1	1	1	1	3	27	0	0	0
1283	1	90			1	3	0	1	1	1	1	1	5	0	1	1	1	1	1	1	1	1	1	1	1	1	1	1	1	1	1	0	1	0	1	1	1	1	1	1	1	1	1	1	3	28	0	0	0
1284	1	71	65	170	1	3	0	1	1	1	1	1	5	0	1	1	1	1	1	1	1	1	1	1	1	1	1	1	1	1	1	1	1	1	1	1	1	1	1	1	1	1	1	1	3	30	0	0	1
1285	2	76	64	158	1	3	0	1	1	1	1	1	5	0	1	1	1	1	1	1	1	1	1	1	1	1	1	1	1	1	1	1	1	0	1	1	1	1	1	1	1	1	1	1	3	29	0	0	0
1286	1	78	85	167	1	3	0	1	1	1	1	1	5	0	1	1	1	1	1	1	1	1	1	1	1	1	1	1	1	1	1	1	1	0	1	1	1	1	1	1	1	1	1	1	3	29	0	0	1
1287	1	87			0	3	0	1	1	1	1	0	4	0	1	1	1	1	1	1	1	1	1	1	1	1	1	1	1	1	1	1	1	1	1	1	1	1	1	1	1	1	1	1	2	30	0	0	0
1288	2	79			0	3	0	1	1	1	0	1	4	0	1	1	1	1	1	1	1	1	1	1	1	1	1	1	1	1	1	1	0	1	1	1	1	1	1	1	1	1	1	1	3	29	0	0	0
1289	2	83			1	2	0	1	1	1	1	1	5	0	1	1	1	1	1	1	1	1	1	1	1	1	1	1	1	1	1	1	1	1	0	1	1	1	1	1	1	1	1	1	3	29	0	0	1
1290	1	78	70	168	1	3	0	1	1	1	1	1	5	0	1	1	1	1	1	1	1	1	1	1	1	1	1	1	1	1	1	1	1	1	1	1	1	1	1	1	1	1	1	1	3	30	0	0	0
1291	2	79	51	160	1	3	0	1	1	1	1	1	5	0	1	1	1	1	1	1	1	1	1	1	1	1	1	1	1	1	1	1	1	1	1	1	1	1	1	1	1	1	1	1	3	30	0	0	0
1292	2	79	60	159	1	3	0	1	1	1	1	1	5	0	1	1	1	0	0	1	1	1	1	1	1	1	1	1	1	1	0	1	1	1	1	1	1	1	1	1	1	1	1	1	3	27	0	0	0
1293	1	90			1	3	0	1	1	1	1	1	5	0	1	1	1	1	1	1	1	1	1	1	1	1	1	1	1	1	1	1	1	1	1	1	1	1	1	1	1	1	1	1	3	30	0	0	1
1294	2	78	59	150	1	3	0	1	1	1	1	1	5	0	1	1	1	1	1	1	1	1	1	1	1	1	1	1	1	1	1	1	1	1	1	1	1	1	1	1	1	1	1	1	3	30	0	1	0
1295	2	83			1	2	0	1	1	1	1	1	5	0	1	1	1	1	1	1	1	1	1	1	1	1	1	1	1	0	0	0	1	1	1	1	1	1	1	1	1	1	1	1	3	27	0	0	0
1296	2	85			1	3	0	1	1	1	1	1	5	0	1	1	1	1	1	1	1	1	1	1	1	1	1	1	1	1	1	1	0	0	0	1	1	1	1	1	1	1	1	1	3	27	0	0	0
1297	2	77	63	157	0	3	0	1	0	1	1	1	4	0	1	1	1	1	1	1	1	1	1	1	1	1	1	1	1	1	0	0	1	1	1	1	1	1	1	1	1	1	1	0	1	27	0	0	0
1298	1	72			1	3	0	1	1	1	1	1	5	0	1	1	1	1	1	1	1	1	1	1	1	1	1	1	0	1	1	1	1	1	0	1	1	0	1	1	1	1	1	1	3	27	0	0	1
1299	2	93			1	3	0	1	1	1	1	1	5	0	1	1	1	1	1	1	1	0	1	1	1	1	1	1	1	1	1	1	1	0	1	1	1	0	1	1	1	1	1	1	3	27	0	0	0
1300	2	82			1	3	0	1	1	1	1	1	5	0	1	1	1	1	1	1	1	1	1	1	1	1	1	1	1	1	1	1	1	1	1	1	1	1	1	1	1	1	1	1	3	30	0	0	0
1301	1	71	45	160	1	3	0	1	1	1	1	1	5	0	1	1	1	1	1	1	1	1	1	1	1	1	1	1	1	1	1	1	0	0	0	1	1	1	1	1	1	1	1	1	3	27	0	0	0
1302	1	80			1	1	0	1	1	1	1	1	5	0	1	1	1	1	1	1	1	1	1	1	1	1	1	1	1	1	1	1	0	1	1	1	1	1	1	1	1	1	1	1	3	29	0	0	0
1303	1	77			1	3	0	1	1	1	1	1	5	0	1	1	1	1	0	1	1	1	1	1	1	1	1	1	1	0	0	0	1	1	1	1	1	1	1	1	1	1	1	1	3	26	1	0	0
1304	2	75	58	150	1	3	0	1	1	1	1	1	5	0	1	1	1	1	1	1	1	1	1	1	1	1	1	1	1	1	1	1	1	1	1	1	1	1	1	1	1	1	1	1	3	30	0	0	1
1305	2	89			1	3	0	1	1	1	1	1	5	0	1	1	1	1	1	1	1	1	1	1	1	1	1	1	1	1	1	1	1	0	1	1	1	1	1	1	1	1	1	1	3	29	0	0	0
1306	2	79			1	2	0	1	1	1	1	1	5	0	1	1	1	1	1	1	1	1	1	1	1	1	1	1	1	1	1	1	0	1	1	1	1	1	1	1	1	1	1	0	2	28	0	0	0
1307	1	90			0	3	0	1	1	1	1	0	4	0	1	1	1	1	1	1	1	1	1	1	1	1	1	1	1	1	1	1	1	1	1	1	1	1	1	1	1	1	1	1	3	30	0	0	0
1308	2	81			1	2	0	1	1	1	1	1	5	0	1	1	1	1	1	1	1	1	1	1	1	1	1	1	1	1	1	1	1	0	1	1	1	1	1	1	1	1	1	1	3	29	0	0	0
1309	2	76			1	2	0	1	1	1	1	1	5	0	1	1	1	1	1	1	1	1	1	1	1	1	1	1	0	0	0	0	1	1	1	1	1	1	1	1	1	1	1	1	3	26	1	0	0
1310	1	92			1	3	0	1	1	1	1	1	5	0	1	1	1	1	1	1	0	0	1	1	1	1	1	1	1	1	1	1	1	1	1	1	1	0	1	1	1	1	1	1	3	27	0	0	0
1311	2	96			0	3	0	1	1	1	1	0	4	0	1	1	1	0	1	1	1	1	1	1	1	1	1	1	0	1	1	1	1	0	1	1	1	0	1	1	1	1	1	0	2	25	0	0	0
1312	2	87			1	3	0	1	1	1	1	1	5	0	1	1	1	1	1	1	1	1	1	1	1	1	1	1	1	1	1	1	1	1	0	1	1	1	1	1	1	1	1	1	3	29	0	0	0
1313	2	88			1	2	0	1	1	1	1	1	5	0	1	1	1	1	1	1	1	1	1	1	1	1	1	1	1	1	1	1	1	0	1	1	1	1	1	1	1	0	1	0	3	27	0	0	0
1314	2	82			1	2	0	1	1	1	1	1	5	0	1	1	1	1	1	1	1	1	1	1	1	1	1	1	1	1	1	1	1	0	1	1	1	0	1	1	1	1	1	1	3	28	0	0	0
1315	2	69			1	2	0	1	1	1	1	1	5	0	1	1	1	1	1	1	1	1	1	1	1	1	1	1	1	1	1	1	1	1	1	1	1	1	1	1	1	1	1	1	3	30	0	0	0
1316	1	88			1	3	0	1	1	1	1	1	5	0	1	1	1	1	1	1	1	1	1	1	1	1	1	1	1	1	0	0	0	1	1	1	1	1	1	1	1	1	0	0	2	25	0	0	0
1317	1	65			1	3	0	1	1	1	1	1	5	0	1	1	1	0	1	1	1	1	0	1	1	1	1	1	1	1	1	1	1	1	1	1	1	1	1	1	1	1	1	1	3	28	0	0	1
1318	1	75			1	3	0	1	1	1	1	1	5	0	1	1	1	1	1	1	1	1	1	1	1	1	1	1	1	0	1	1	1	1	1	1	1	1	1	1	1	1	1	0	1	28	0	0	0
1319	1	70	75	174	1	3	0	1	1	1	1	1	5	0	1	1	1	1	1	1	1	1	1	1	1	1	1	1	1	1	1	1	1	1	1	1	1	1	1	1	1	1	1	1	3	30	0	0	0
1320	2	73			0	3	0	1	1	1	1	0	4	0	1	1	1	1	1	1	1	1	1	1	1	1	1	1	1	0	1	1	0	0	1	1	1	1	1	1	1	1	1	1	2	27	0	0	0
1321	2	76	57	156	1	2	0	1	1	1	1	1	5	0	1	1	1	1	1	1	1	1	1	1	1	1	1	1	1	1	1	1	1	0	1	1	1	1	1	1	1	1	1	1	3	29	0	0	0
1322	2	78	44	151	1	3	0	1	1	1	1	1	5	0	1	1	1	1	1	1	1	1	1	1	1	1	1	1	1	1	1	1	1	1	1	1	1	1	1	1	1	1	1	1	3	30	0	0	0
1323	2	71	54	158	0	3	0	1	1	1	1	0	4	0	1	1	1	1	1	1	1	1	1	1	1	1	1	1	1	1	1	1	1	1	1	1	1	1	1	1	1	1	1	1	3	30	0	0	0
1324	1	80			0	3	0	1	1	1	1	0	4	0	1	1	1	1	1	1	1	1	1	1	1	1	1	1	1	1	1	1	1	0	1	1	1	1	1	1	1	1	1	1	3	29	0	0	0
1325	1	77	51	161	1	3	0	1	1	1	1	1	5	0	1	1	1	1	1	1	1	1	1	1	1	1	1	1	1	1	1	1	1	1	1	1	1	1	1	1	1	1	1	1	3	30	0	0	0
1326	1	80			1	2	0	1	1	1	1	1	5	0	1	1	1	1	1	1	1	1	1	1	1	1	1	1	1	1	1	1	1	1	0	1	1	0	1	1	1	1	1	1	3	28	0	0	0
1327	2	89			0	1	1	1	0	1	1	1	4	0	1	1	1	1	1	1	1	1	1	1	1	1	1	1	1	1	1	1	1	1	1	1	1	1	1	1	1	1	1	0	3	29	0	0	0
1328	1	84			1	2	0	1	1	1	1	1	5	0	1	1	1	1	1	1	1	1	1	1	1	1	1	1	0	0	0	0	0	1	1	1	1	1	1	1	1	1	0	1	1	24	0	0	0
1329	2	85			0	3	0	1	0	1	1	1	4	0	1	1	1	1	1	1	1	1	1	1	1	1	1	1	1	1	1	1	1	1	0	1	1	1	1	1	1	1	1	1	3	29	0	0	0
1330	1	83			1	3	0	1	1	1	1	1	5	0	1	1	1	1	1	1	1	1	1	1	1	1	1	1	1	1	1	1	1	0	0	1	1	1	0	1	1	1	1	1	3	27	0	0	0
1331	2	76	50	160	0	3	0	1	1	1	1	0	4	0	1	1	1	1	1	1	1	1	1	1	1	1	1	1	1	1	0	0	1	1	1	1	1	1	1	1	1	1	1	1	3	28	0	0	0
1332	1	79	68	170	1	3	0	1	1	1	1	1	5	0	1	0	1	1	1	1	1	1	1	1	1	1	1	1	1	1	1	1	1	1	1	1	1	1	1	1	1	1	1	1	3	29	0	0	0
1333	1	89			1	0	1	1	1	1	1	1	5	0	1	1	1	1	1	1	1	1	1	1	1	1	1	1	0	0	0	0	1	0	0	1	1	0	1	1	1	1	1	1	2	23	0	0	0
1334	2	84			1	2	0	1	1	1	1	1	5	0	1	1	1	1	1	1	1	1	1	1	1	1	1	1	1	1	0	0	1	1	1	1	1	1	1	0	1	1	1	1	3	27	0	0	0
1335	2	80			1	3	0	1	1	1	1	1	5	0	1	1	1	1	1	1	1	1	1	1	1	1	1	1	1	1	1	1	1	1	1	1	1	1	1	1	1	1	1	1	3	30	0	0	0
1336	1	85			0	1	1	1	1	0	1	1	4	0	1	1	1	1	1	1	1	1	1	1	1	1	1	1	1	1	1	1	1	1	0	1	1	1	1	1	1	1	1	1	3	29	0	0	0
1337	2	83			1	3	0	1	1	1	1	1	5	0	1	1	1	1	1	1	1	1	1	1	1	1	1	1	1	1	1	1	1	1	1	1	1	0	1	1	1	1	0	0	3	27	0	0	0
1338	2	72	56	156	1	3	0	1	1	1	1	1	5	0	1	1	1	1	1	1	1	1	1	1	1	1	1	1	1	1	1	1	1	1	1	1	1	1	1	1	1	1	1	1	3	30	0	0	0
1339	2	69	76	170	0	3	0	1	1	1	1	0	4	0	1	1	1	1	1	1	1	1	1	1	1	1	1	1	1	1	1	1	1	1	1	1	1	1	1	1	1	1	1	1	3	30	0	0	0
1340	1	93			1	3	0	1	1	1	1	1	5	0	1	1	1	1	1	1	1	1	1	1	1	1	1	1	1	1	1	1	0	0	1	1	1	1	1	1	1	1	0	1	3	27	0	0	1
1341	2	84			1	2	0	1	1	1	1	1	5	0	1	1	1	0	1	1	1	1	1	1	1	1	1	1	0	1	1	1	1	1	1	1	1	1	1	1	1	1	1	1	3	28	0	0	0
1342	2	73			1	2	0	1	1	1	1	1	5	0	1	1	1	1	1	1	1	1	1	1	1	1	1	1	1	1	1	1	1	1	1	1	1	1	1	1	1	1	1	0	3	29	0	0	0
1343	1	91			1	3	0	1	1	1	1	1	5	0	1	1	1	1	1	1	1	1	1	1	1	1	1	1	1	1	1	1	1	1	1	1	1	1	1	1	1	1	1	1	3	30	0	0	0
1344	2	81			0	3	0	1	1	1	1	0	4	0	1	1	1	1	1	1	1	1	1	1	1	1	1	1	1	1	0	1	0	1	1	1	1	1	1	1	1	1	0	1	2	27	0	0	1
1345	2	82			0	3	0	1	1	1	1	0	4	0	1	1	1	1	1	1	1	1	1	1	1	1	1	1	1	1	1	1	0	1	1	1	1	0	1	1	1	1	1	1	3	28	0	0	1
1346	1	88			1	3	0	1	1	1	1	1	5	0	1	1	1	1	1	1	1	1	1	1	1	1	1	1	1	1	1	1	1	1	1	1	1	0	1	1	1	1	1	0	3	28	0	0	0
1347	2	73		156	0	3	0	1	1	1	1	0	4	0	1	1	1	1	0	1	1	0	1	1	1	1	1	1	1	1	1	1	1	1	1	1	1	0	1	1	1	1	1	1	3	27	0	1	0
1348	2	82			1	1	0	1	1	1	1	1	5	0	1	1	1	1	1	1	1	1	1	1	1	0	1	1	1	1	1	0	1	1	1	1	1	0	1	1	1	1	1	1	3	27	0	0	0
1349	2	78	70	173	0	3	0	1	0	1	1	1	4	0	1	1	1	1	1	1	1	1	1	1	1	1	1	1	1	1	1	1	1	1	1	1	1	1	1	1	1	1	1	0	3	29	0	0	0
1350	2	83			0	3	0	1	1	1	1	0	4	0	1	1	1	0	1	1	1	1	1	1	1	1	1	1	0	1	1	1	1	0	1	1	1	1	1	1	1	1	1	1	3	27	0	0	0
1351	2	83			1	3	0	1	1	1	1	1	5	0	1	1	1	1	1	1	1	1	1	1	1	1	1	1	0	1	1	0	1	1	0	1	1	1	1	1	1	1	1	1	3	27	0	0	0
1352	2	70	43	152	0	3	0	1	1	0	1	0	3	1	1	1	1	1	1	1	1	1	1	1	1	1	1	1	1	1	1	1	1	0	1	1	1	1	1	1	1	1	1	1	3	29	0	0	0
1353	2	84			0	3	0	1	0	1	1	1	4	0	1	1	1	1	1	1	1	1	1	1	1	1	1	1	1	1	1	1	1	1	1	1	1	0	1	1	1	1	1	1	3	29	0	0	0
1354	2	78	35	156	1	2	0	1	1	1	1	1	5	0	1	1	1	1	1	1	1	1	1	1	1	1	1	1	1	1	1	1	0	0	0	1	1	1	1	1	1	1	1	1	3	27	0	0	0
1355	1	81			1	2	0	1	1	1	1	1	5	0	1	1	1	1	1	1	1	1	1	1	1	1	1	1	1	1	1	1	1	0	1	1	1	1	1	1	1	1	1	1	3	29	0	0	0
1356	1	90			1	3	0	1	1	1	1	1	5	0	1	1	1	1	1	1	1	1	1	1	1	1	1	1	1	1	1	1	1	1	1	1	1	0	1	1	1	1	1	1	3	29	0	0	0
1357	1	83			0	2	1	1	1	1	1	0	4	0	1	1	1	1	1	1	1	1	1	1	1	1	1	1	1	0	1	1	1	1	1	1	1	1	1	1	1	1	1	1	2	29	0	0	0
1358	1	88			1	3	0	1	1	1	1	1	5	0	1	1	1	1	1	1	1	1	1	1	1	1	1	1	1	1	1	1	1	1	1	1	1	1	1	1	1	1	1	0	3	29	0	0	0
1359	2	74	75	164	1	1	0	1	1	1	1	1	5	0	1	1	1	1	1	1	1	1	1	1	1	1	1	1	1	1	1	1	1	0	0	1	1	0	1	1	1	1	1	1	3	27	0	0	0
1360	2	76	49	159	1	2	0	1	1	1	1	1	5	0	1	1	1	1	1	1	1	1	1	1	1	1	1	1	1	1	1	1	1	0	1	1	1	1	1	1	1	1	1	0	3	28	0	0	0
1361	2	78	55	161	1	3	0	1	1	1	1	1	5	0	1	1	1	1	1	1	1	1	1	1	1	1	1	1	0	0	0	0	1	1	0	1	1	1	1	1	1	1	1	0	2	24	0	0	0
1362	1	76	68	164	1	3	0	1	1	1	1	1	5	0	1	1	1	1	1	1	1	1	1	1	1	1	1	1	1	1	1	1	1	1	1	1	1	1	1	1	1	1	1	1	3	30	0	0	0
1363	1	76			1	3	0	1	1	1	1	1	5	0	1	1	1	1	1	1	1	1	1	1	1	1	1	1	1	1	1	1	1	1	1	1	1	1	1	1	1	1	1	1	3	30	0	0	0
1364	1	84			1	3	0	1	1	1	1	1	5	0	1	1	1	1	1	1	1	1	1	1	1	1	1	1	1	1	1	1	1	0	1	1	1	0	1	1	1	1	1	1	3	28	0	0	0
1365	1	79	65	169	1	3	0	1	1	1	1	1	5	0	1	1	1	1	1	1	1	1	1	1	1	1	1	1	1	1	1	1	1	1	1	1	1	1	1	1	1	1	1	1	3	30	0	0	0
1366	1	82			1	3	0	1	1	1	1	1	5	0	1	1	1	1	1	1	1	1	1	1	1	1	1	1	1	1	1	1	1	0	1	1	1	0	1	1	1	1	1	1	3	28	0	0	0
1367	1	79	55	175	0	3	0	1	0	1	1	1	4	0	1	1	1	1	1	1	1	1	1	1	1	1	1	1	1	0	1	0	1	0	1	1	1	1	1	1	1	1	1	0	2	26	0	0	0
1368	2	87			1	3	0	1	1	1	1	1	5	0	0	1	1	0	1	1	1	1	1	1	1	1	1	1	1	1	1	1	1	1	1	1	1	1	1	1	1	1	1	0	3	27	0	0	0
1369	2	81			1	3	0	1	1	1	1	1	5	0	1	1	1	1	1	1	1	1	1	1	1	1	1	1	0	0	1	1	1	0	1	1	1	1	1	1	1	1	1	1	2	27	0	0	0
1370	1	81			1	3	0	1	1	1	1	1	5	0	1	1	1	1	0	1	1	1	1	1	1	1	1	1	1	1	1	1	1	0	0	1	1	1	1	1	1	1	1	0	2	26	0	0	0
1371	1	85			0	3	0	1	1	1	1	0	4	0	1	1	1	1	1	1	1	1	1	1	1	0	1	1	1	1	1	1	1	0	1	1	1	1	1	1	1	1	1	1	3	28	0	0	0
1372	2	77	60	155	1	3	0	1	1	1	1	1	5	0	1	1	1	1	1	1	1	1	1	1	1	1	1	1	1	1	1	1	1	1	1	1	1	0	1	1	1	1	1	1	2	29	0	0	0
1373	1	85			1	1	0	1	1	1	1	1	5	0	1	1	1	1	1	1	1	1	1	1	1	1	1	1	1	1	1	1	1	1	1	1	1	0	1	1	1	1	1	1	3	29	0	0	0
1374	1	81			1	1	0	1	1	1	1	1	5	0	1	1	1	1	1	1	1	1	1	1	1	1	1	1	1	0	1	1	1	0	0	1	1	0	1	1	1	1	1	1	2	26	0	0	0
1375	1	87			1	2	0	1	1	1	1	1	5	0	1	1	0	1	1	1	1	1	1	1	1	1	1	1	1	1	1	1	1	1	1	1	1	1	1	1	1	1	1	1	3	29	0	0	0
1376	2	78	45	152	1	2	0	1	1	1	1	1	5	0	1	1	1	1	1	1	1	1	1	1	1	1	1	1	1	1	1	1	1	1	1	1	1	1	1	1	1	1	1	1	3	30	0	0	0
1377	1	78	58	158	1	3	0	1	1	1	1	1	5	0	1	1	1	1	1	1	1	1	1	1	1	1	1	1	1	1	1	1	1	1	1	1	1	0	1	1	1	1	1	1	3	29	0	0	0
1378	2	84			1	3	0	1	1	1	1	1	5	0	1	1	1	1	1	1	1	1	1	1	1	1	1	1	0	1	1	1	1	0	1	1	1	1	1	1	1	1	1	1	3	28	0	0	0
1379	2	77	45	156	1	3	0	1	1	1	1	1	5	0	1	1	1	1	1	1	1	1	1	1	1	1	1	1	1	1	1	1	1	1	1	1	1	0	1	1	1	1	1	1	2	29	0	0	0
1380	2	83			1	3	0	1	1	1	1	1	5	0	1	1	1	1	1	1	1	1	1	1	1	1	1	1	1	1	0	0	0	1	1	1	1	0	1	1	1	1	1	1	2	26	0	0	0
1381	1	82			1	2	0	1	1	1	1	1	5	0	1	1	1	1	1	1	1	1	1	1	1	1	1	1	1	1	1	1	1	1	1	1	1	0	1	1	1	1	1	1	3	29	0	0	0
1382	2	81			1	3	0	1	1	1	1	1	5	0	1	1	1	1	1	1	1	1	1	1	1	1	1	1	1	1	1	1	1	1	1	1	1	0	1	0	1	1	1	1	2	28	0	0	0
1383	1	86			0	3	0	1	1	0	1	1	4	0	1	1	1	1	1	1	1	1	1	1	0	1	1	1	1	1	1	1	1	1	1	1	1	0	1	1	1	1	1	1	1	28	0	0	0
1384	2	77	45	151	0	3	0	1	1	1	1	0	4	0	1	1	1	1	1	1	1	1	1	1	1	1	1	1	1	1	1	1	1	1	1	1	1	1	1	1	1	1	1	1	3	30	0	0	0
1385	2	81			1	3	0	1	1	1	1	1	5	0	1	1	1	1	1	1	1	1	1	1	1	1	1	1	1	1	1	1	1	1	1	1	1	1	1	1	1	1	1	1	3	30	0	0	0
1386	1	97			0	3	0	1	1	1	1	0	4	0	1	1	1	1	1	1	1	1	1	1	1	1	1	1	1	1	1	1	1	0	0	1	1	0	1	1	1	1	1	1	3	27	0	0	1
1387	2	83			1	3	0	1	1	1	1	1	5	0	1	1	1	1	1	1	1	1	1	1	1	1	1	1	1	1	1	0	0	1	1	1	1	1	1	1	1	1	1	1	2	28	0	0	0
1388	1	93			1	2	0	1	1	1	1	1	5	0	1	1	1	1	0	1	1	1	1	1	1	1	1	1	1	1	1	1	1	0	0	1	1	1	1	1	1	1	1	1	3	27	0	1	0
1389	2	84			0	3	0	1	1	1	1	0	4	0	1	1	1	1	1	0	1	1	1	1	1	1	1	1	1	1	1	1	0	0	0	1	1	1	1	0	1	1	1	1	2	25	0	0	0
1390	2	85			1	2	0	1	1	1	1	1	5	0	1	1	1	1	1	1	1	1	1	1	1	1	1	1	1	1	1	1	1	1	0	1	1	1	1	1	1	1	1	1	3	29	0	0	0
1391	1	82			1	1	0	1	1	1	1	1	5	0	1	1	1	1	1	1	1	1	1	1	1	1	1	1	1	1	1	0	1	1	0	1	1	1	1	1	1	1	0	1	3	27	0	0	0
1392	2	77	45	152	0	2	1	1	0	1	1	1	4	0	1	1	1	1	1	1	1	1	1	1	1	1	1	1	1	1	1	1	1	1	1	1	1	1	1	1	1	1	1	1	2	30	0	0	0
1393	1	70	66	170	1	2	0	1	1	1	1	1	5	0	1	1	1	1	1	1	1	1	1	1	1	1	1	1	1	1	1	1	1	1	1	1	1	1	1	1	1	1	1	1	3	30	0	0	0
1394	1	81			1	3	0	1	1	1	1	1	5	0	1	1	1	1	1	1	1	1	1	1	1	1	1	1	1	0	0	1	1	1	0	1	1	1	1	1	1	1	1	1	1	27	0	0	0
1395	2	90			0	3	0	1	0	1	1	1	4	0	1	1	1	1	1	1	1	1	1	1	1	1	1	1	1	0	1	1	1	1	1	1	1	1	1	1	1	1	1	1	1	29	0	0	0
1396	1	87			1	3	0	1	1	1	1	1	5	0	1	1	1	1	1	1	1	1	1	1	1	1	1	1	1	1	1	1	0	0	1	1	1	1	1	1	1	1	1	1	3	28	0	0	0
1397	2	66	56	163	1	3	0	1	1	1	1	1	5	0	1	1	1	1	1	1	1	1	1	1	1	1	1	1	1	1	1	1	1	0	0	1	1	1	1	1	1	1	1	1	3	28	0	0	0
1398	2	82			1	3	0	1	1	1	1	1	5	0	1	1	1	1	1	1	1	1	1	1	1	1	1	1	0	1	1	0	0	0	0	1	1	1	1	1	1	1	1	0	1	24	0	0	0
1399	2	86			1	3	0	1	1	1	1	1	5	0	1	1	1	0	1	1	1	1	1	1	1	1	1	1	1	1	1	1	1	1	1	1	1	1	1	1	1	1	1	1	3	29	0	0	0
1400	2	91			1	3	0	1	1	1	1	1	5	0	1	1	1	1	1	1	1	1	1	1	1	1	1	1	0	0	0	0	1	1	1	1	1	0	1	1	1	1	1	1	2	25	0	0	0
1401	1	71	75	171	1	3	0	1	1	1	1	1	5	0	1	1	1	1	1	1	1	1	1	1	1	1	1	1	1	1	1	1	1	0	1	1	1	1	1	1	1	1	1	1	3	29	0	0	0
1402	2	84			0	3	0	1	1	1	1	0	4	0	1	1	1	1	1	1	1	1	1	1	1	1	1	1	1	1	0	1	1	1	1	1	1	1	1	1	1	1	1	1	1	29	0	0	0
1403	2	76	50	158	1	3	0	1	1	1	1	1	5	0	1	1	1	1	1	1	1	1	1	1	0	1	1	1	1	1	1	1	1	0	0	1	1	1	1	1	1	1	1	1	3	27	0	0	0
1404	1	78	65	168	1	2	0	1	1	1	1	1	5	0	1	1	1	1	1	1	1	1	1	1	1	1	1	1	1	1	1	1	1	1	1	1	1	1	1	1	1	1	1	1	2	30	0	0	0
1405	2	79	60	162	0	3	0	1	0	1	1	1	4	0	1	1	1	1	1	1	1	1	1	1	1	1	1	1	1	1	1	1	1	1	1	1	1	1	1	1	1	1	1	1	3	30	0	0	0
1406	1	85			1	3	0	1	1	1	1	1	5	0	1	1	1	1	1	1	1	1	1	1	1	1	1	1	1	1	1	1	1	1	1	1	1	1	1	1	1	1	0	1	3	29	0	0	0
1407	2	91			0	3	0	1	0	1	1	1	4	0	1	1	1	1	1	1	1	1	1	1	1	1	1	1	1	1	1	1	1	1	1	1	1	0	1	1	1	1	1	1	1	29	0	0	0
1408	2	82			1	3	0	1	1	1	1	1	5	0	1	1	1	1	1	1	1	1	1	1	1	1	1	1	1	1	1	1	1	1	1	1	1	1	1	1	1	1	1	0	3	29	0	0	0
1409	2	70	85	169	1	1	0	1	1	1	1	1	5	0	1	1	1	1	1	1	1	1	1	1	1	1	1	1	1	1	1	1	1	1	1	1	1	1	1	1	1	1	1	0	2	29	0	0	1
1410	1	90			1	3	0	1	1	1	1	1	5	0	1	1	1	1	1	1	1	1	1	1	1	1	1	1	1	1	1	1	0	0	0	1	1	1	1	1	1	1	1	1	2	27	0	0	0
1411	1	91			1	2	0	1	1	1	1	1	5	0	1	1	1	1	1	1	1	1	1	1	1	1	1	1	0	1	1	1	1	1	1	1	1	0	1	1	1	1	1	0	3	27	0	0	0
1412	1	92			1	2	0	1	1	1	1	1	5	0	1	1	1	1	1	1	1	1	1	1	1	1	1	1	1	1	1	1	1	0	1	1	1	1	1	1	1	1	1	1	3	29	0	0	0
1413	2	89			1	0	1	1	1	1	1	1	5	0	1	1	1	1	0	1	1	1	1	1	1	1	1	1	0	0	0	0	1	1	1	1	1	1	0	1	1	1	0	1	2	23	0	0	0
1414	2	79	52	148	1	3	0	1	1	1	1	1	5	0	1	1	1	1	1	1	1	1	1	1	1	1	1	1	1	1	1	1	1	1	1	1	1	1	1	1	1	1	1	1	3	30	0	0	0
1415	2	90			1	3	0	1	1	1	1	1	5	0	1	1	1	1	1	1	1	1	1	1	1	1	1	1	1	1	1	1	1	1	1	1	1	1	1	1	1	1	1	1	3	30	0	0	0
1416	1	85			1	2	0	1	1	1	1	1	5	0	1	1	1	1	1	1	1	1	1	1	1	1	1	1	1	1	1	1	1	0	1	1	1	0	1	1	1	1	1	1	3	28	0	0	0
1417	1	82			1	3	0	1	1	1	1	1	5	0	1	1	1	1	1	1	1	1	1	1	1	1	1	1	1	1	1	1	1	1	1	1	1	1	1	1	1	1	1	1	3	30	0	0	0
1418	2	75	50	156	0	3	0	1	1	1	0	1	4	0	1	1	1	1	1	1	1	1	1	1	1	0	1	1	1	1	1	1	0	0	1	1	1	1	1	1	1	1	1	1	3	27	0	0	0
1419	1	76	70	180	1	3	0	1	1	1	1	1	5	0	1	1	1	1	1	1	1	1	1	1	1	0	1	1	1	0	1	1	1	1	1	1	1	0	1	1	1	1	1	1	3	27	0	0	0
1420	1	79			1	3	0	1	1	1	1	1	5	0	1	1	1	1	1	1	1	1	1	1	1	1	1	1	1	1	1	1	1	1	1	1	1	1	1	1	1	1	1	1	3	30	0	0	0
1421	2	93			0	3	0	1	1	1	1	0	4	0	1	1	1	1	1	1	1	1	1	1	1	1	1	1	1	1	1	1	1	0	0	1	1	1	1	1	1	1	1	1	3	28	0	0	0
1422	2	88			0	3	0	1	1	1	1	0	4	0	1	1	1	1	1	1	1	1	1	1	1	1	1	1	1	1	1	1	1	1	1	1	1	1	1	1	1	1	0	0	3	28	0	0	0
1423	2	92			1	3	0	1	1	1	1	1	5	0	1	1	1	1	1	1	1	1	1	1	1	1	1	1	0	1	1	0	1	1	1	1	1	1	1	1	1	1	1	1	3	28	0	0	0
1424	2	87			0	3	0	1	1	1	1	0	4	0	1	1	1	1	1	1	1	1	1	1	1	1	1	1	1	1	1	1	1	1	1	1	1	0	1	1	1	1	1	1	3	29	0	0	0
1425	1	81			1	3	0	1	1	1	1	1	5	0	1	1	1	1	1	1	1	1	1	1	1	1	1	1	1	1	1	1	1	1	1	1	1	0	0	1	1	1	1	1	3	28	0	0	0
1426	2	82			0	3	0	0	0	0	0	0	0	1	1	1	1	1	1	1	1	0	1	1	1	0	1	1	0	1	1	1	1	0	1	1	1	0	1	1	1	1	1	0	2	24	0	0	0
1427	1	81			0	2	1	0	0	0	0	0	0	1	1	1	0	0	1	1	1	1	1	1	1	0	0	1	1	0	0	0	0	0	0	1	1	0	0	1	0	1	0	0	1	15	1	1	0
1428	2	88			0	2	1	1	0	1	0	0	2	1	1	1	1	0	1	1	1	1	1	1	1	1	1	1	1	0	1	1	1	1	1	1	1	1	1	1	1	1	1	1	3	28	0	1	0
1429	1	78	66	170	0	2	1	1	1	1	1	0	4	0	1	1	1	1	1	1	1	1	1	1	1	1	0	1	1	1	1	1	1	1	0	1	1	1	1	1	1	1	1	1	3	28	0	0	0
1430	2	83			0	3	0	1	0	0	1	0	2	1	1	1	1	1	1	1	1	1	1	1	1	1	1	1	1	1	1	1	1	1	1	1	1	0	1	1	1	0	1	1	1	28	0	0	0
1431	2	85			0	2	1	1	0	0	0	0	1	1	1	1	1	1	1	1	1	1	1	1	1	1	1	1	1	1	1	1	1	0	0	1	1	0	1	1	1	1	1	0	2	26	0	0	0
1432	1	83			0	3	0	0	0	0	0	0	0	1	1	1	1	1	0	1	1	0	1	1	1	1	1	1	0	0	0	0	0	1	0	1	1	1	0	1	1	1	1	0	2	20	1	0	0
1433	2	90			0	3	0	0	0	0	0	0	0	1	0	1	0	0	0	1	1	0	1	1	1	1	1	1	1	1	1	1	0	1	0	1	1	0	1	1	1	1	1	0	3	21	1	1	1
1434	2	81			0	1	1	1	1	1	1	0	4	0	1	1	1	1	1	1	1	0	1	1	1	1	1	1	0	1	1	1	1	0	1	1	1	1	1	0	1	1	1	1	3	26	1	0	0
1435	2	83			0	3	0	0	0	0	0	0	0	1	1	1	1	1	1	1	1	1	1	1	1	1	1	1	0	0	0	0	1	1	1	1	1	0	1	1	1	1	1	0	1	24	0	0	0
1436	1	79	55	160	0	3	0	1	0	0	0	0	1	1	1	1	1	1	1	1	1	1	1	1	1	1	1	1	1	1	1	1	1	0	1	1	1	1	1	1	1	1	0	1	1	28	0	0	0
1437	2	82			0	0	1	1	0	0	0	0	1	1	1	1	1	1	0	1	1	1	1	1	1	1	1	1	0	0	0	0	1	0	1	1	1	0	1	1	1	1	1	1	1	23	0	1	0
1438	2	89			1	3	0	1	1	1	1	1	5	0	1	1	1	0	1	1	1	1	1	1	1	1	1	1	1	0	0	0	1	0	1	1	1	1	1	1	1	1	1	1	3	25	1	0	1
1439	1	85			1	1	0	1	1	1	1	1	5	0	1	1	1	1	1	1	1	0	1	1	1	1	1	1	0	0	0	0	1	0	0	1	1	0	1	1	1	1	1	0	3	21	1	1	1
1440	2	83			0	3	0	1	0	0	0	0	1	1	1	1	1	0	1	1	1	1	1	1	1	1	1	1	1	1	1	1	1	1	1	1	1	1	1	1	1	1	0	1	2	28	0	0	0
1441	2	81			0	2	1	1	0	0	0	0	1	1	1	1	1	0	0	1	1	1	1	1	1	1	1	1	1	1	0	0	1	0	1	1	1	1	1	1	1	1	1	0	1	24	0	1	0
1442	2	94			1	0	1	1	1	1	1	1	5	0	1	1	1	1	1	1	1	0	0	1	1	1	1	1	0	0	0	0	1	0	0	1	1	1	1	1	1	1	1	1	3	22	1	1	1
1443	1	75			0	3	0	1	0	1	0	0	2	1	1	1	1	0	1	1	1	1	1	1	1	1	1	1	1	0	1	1	1	0	0	0	0	1	1	1	1	1	0	0	2	22	1	0	1
1444	2	76			0	0	1	1	0	0	0	0	1	1	1	1	1	1	1	1	1	1	1	1	0	1	1	1	0	0	0	0	0	0	0	1	1	1	1	1	1	1	0	0	1	20	0	0	1
1445	1	92			0	3	0	1	1	1	1	0	4	0	1	1	1	1	1	1	1	1	1	1	1	1	1	1	1	1	1	1	0	0	0	1	1	0	1	1	1	1	1	1	3	26	1	0	0
1446	2	77	50	161	0	0	1	1	0	0	0	0	1	1	1	1	1	1	1	1	1	1	1	1	1	1	1	1	1	1	1	1	1	0	1	1	1	1	1	1	1	1	0	0	2	27	0	0	0
1447	2	88			0	2	1	1	0	1	1	1	4	0	1	1	1	1	1	1	1	1	1	1	1	1	1	1	0	0	0	0	1	0	0	1	1	0	1	1	1	1	1	1	2	23	0	0	0
1448	1	86			0	3	0	1	1	1	0	0	3	1	1	1	1	1	1	1	1	1	1	1	1	1	1	1	1	1	1	0	0	0	0	1	1	0	1	1	1	1	0	1	3	24	1	0	0
1449	2	81			0	3	0	1	1	0	0	0	2	1	1	1	1	1	1	1	1	1	1	1	1	1	0	1	1	1	0	0	1	0	1	1	1	0	1	1	1	1	0	0	1	23	0	0	0
1450	2	74			1	3	0	1	1	1	1	1	5	0	1	1	1	1	1	1	1	1	1	1	1	1	1	1	1	0	0	0	1	1	1	1	1	1	1	1	1	1	1	0	3	26	1	0	0
1451	1	81			0	3	0	1	1	0	1	1	4	0	1	1	1	1	1	1	1	1	1	1	1	1	1	1	1	1	0	0	1	0	0	1	1	0	1	1	1	1	1	1	3	25	1	0	1
1452	2	80			0	2	1	0	0	0	0	0	0	1	0	1	1	1	0	1	1	0	1	1	1	1	1	0	0	0	0	0	0	0	0	1	1	0	0	1	1	1	1	0	2	16	1	1	0
1453	1	89			0	3	0	1	1	1	1	0	4	0	1	1	1	1	0	1	1	1	1	1	1	1	1	1	0	0	0	0	0	1	1	1	1	0	1	1	1	1	1	1	3	23	1	0	0
1454	2	82			1	3	0	1	1	1	1	1	5	0	1	1	1	1	1	1	1	1	1	1	1	1	1	1	1	1	1	1	0	0	0	1	1	1	1	0	1	1	1	0	3	25	1	0	1
1455	2	81			0	3	0	1	1	1	1	0	4	0	0	1	1	1	1	1	1	1	1	1	1	1	1	1	1	1	1	1	1	1	1	1	1	0	1	1	1	1	1	1	3	28	0	1	1
1456	1	77	60	165	0	2	1	1	0	1	0	0	2	1	1	1	1	1	1	1	1	1	1	1	1	0	1	1	1	0	1	1	1	0	1	1	1	1	1	1	1	1	0	1	3	26	1	0	1
1457	1	84			0	3	0	0	0	0	0	0	0	1	1	1	1	1	1	1	1	1	1	1	1	1	1	1	1	1	1	1	0	0	0	1	1	0	1	1	1	1	1	0	1	25	0	0	0
1458	2	93			0	3	0	1	0	0	0	0	1	1	1	1	1	1	1	1	1	1	1	1	1	1	1	1	1	1	1	1	0	1	1	1	1	1	1	0	1	1	1	0	2	27	0	0	0
1459	2	84			1	2	0	1	1	1	1	1	5	0	1	1	1	1	1	1	1	1	1	1	1	0	1	1	1	1	1	1	1	0	0	1	1	1	1	1	1	1	1	1	3	27	0	0	0
1460	1	97			0	0	1	1	0	1	0	0	2	1	1	1	1	0	0	1	1	1	1	1	1	1	1	1	1	1	1	1	1	0	0	1	1	1	1	0	0	0	1	1	2	23	0	0	0
1461	2	90			0	0	1	1	1	1	0	0	3	1	1	1	1	1	1	1	1	1	1	1	0	1	0	1	0	1	0	0	0	1	0	1	0	0	1	0	1	1	1	0	3	19	1	1	1
1462	2	91			1	3	0	1	1	1	1	1	5	0	0	1	1	1	1	1	1	1	1	1	1	1	1	1	1	1	1	1	0	1	0	1	1	1	1	1	1	1	1	1	3	27	0	1	0
1463	2	85			0	0	1	1	1	0	1	1	4	0	0	1	0	0	1	1	1	0	1	1	1	1	1	0	0	0	0	0	1	1	0	1	1	0	1	1	1	1	1	0	2	18	1	0	0
1464	1	87			0	1	1	0	0	0	0	0	0	1	1	1	1	1	1	1	1	1	1	1	1	0	1	1	1	1	1	1	1	0	1	1	1	1	1	1	1	1	0	0	3	26	1	0	0
1465	1	81			0	1	1	1	1	0	1	1	4	0	1	1	1	1	1	1	1	1	1	1	1	1	1	1	1	1	1	1	0	0	0	1	1	1	1	1	1	1	1	1	3	27	0	0	0
1466	1	85			0	1	1	1	0	0	0	0	1	1	0	1	1	0	0	1	0	1	0	0	1	1	1	1	0	0	0	0	0	0	0	1	1	0	0	1	1	1	1	0	2	13	1	0	0
1467	2	84			1	3	0	1	1	1	1	1	5	0	1	1	1	1	1	1	1	1	1	1	1	1	1	1	1	1	1	1	1	0	0	1	1	0	1	0	1	1	1	1	3	26	1	0	0
1468	2	77			0	3	0	1	0	0	0	0	1	1	0	1	0	1	1	1	0	1	0	1	1	0	0	1	0	0	0	0	0	0	0	1	1	0	1	1	1	1	1	0	3	15	1	0	0
1469	2	73			0	2	1	0	0	0	0	0	0	1	1	1	1	0	1	1	1	1	1	1	1	0	1	1	0	1	1	1	0	1	0	1	1	0	1	1	1	1	1	0	3	23	1	1	1
1470	1	89			0	2	1	0	0	0	0	0	0	1	1	1	1	1	0	1	1	1	1	1	0	0	1	1	1	1	1	1	0	0	0	1	1	0	1	0	0	0	0	0	2	18	1	0	1
1471	1	91			0	2	1	1	0	0	0	0	1	1	1	1	0	0	0	1	1	0	0	0	1	0	1	1	1	1	1	1	0	0	0	1	1	0	0	1	1	1	1	1	3	18	1	0	1
1472	2	86			0	2	1	0	0	0	0	0	0	1	0	1	1	0	0	1	1	0	1	1	1	0	1	1	1	1	0	0	1	1	0	0	1	0	0	0	0	0	0	0	1	14	1	0	1
1473	2	87			0	1	1	1	1	1	1	0	4	0	1	1	1	1	1	1	1	0	1	1	1	1	1	1	1	1	1	1	1	0	0	1	1	1	1	1	1	1	1	0	3	26	1	0	0
1474	1	84			0	0	1	1	1	1	1	0	4	0	0	1	1	0	0	1	1	1	0	1	1	1	1	1	0	0	0	0	0	0	0	1	1	0	1	1	1	1	1	1	3	18	1	0	1
1475	2	74			1	3	0	1	1	1	1	1	5	0	1	1	1	1	1	1	1	1	1	1	0	0	0	1	1	0	1	1	1	1	1	1	1	1	1	1	1	1	1	0	3	25	1	0	0
1476	2	85			0	3	0	1	0	0	0	0	1	1	1	1	1	1	1	1	1	1	1	1	0	0	0	0	0	0	0	0	0	0	0	1	1	1	1	1	1	1	1	0	1	18	1	0	0
1477	2	89			0	1	1	1	0	1	0	0	2	1	0	1	1	1	1	1	1	1	1	1	1	1	1	0	0	0	0	0	0	0	0	1	1	0	1	1	1	1	0	1	1	19	1	1	0
1478	2	82			0	0	1	1	0	0	0	0	1	1	1	1	1	1	1	1	1	1	1	1	1	1	0	0	0	0	0	0	0	1	0	1	1	0	1	0	1	1	1	0	2	19	1	0	0
1479	1	85			0	1	1	1	0	0	0	0	1	1	1	1	1	0	0	1	1	1	1	1	1	1	1	1	0	0	0	0	0	0	0	1	1	1	1	1	1	0	1	0	1	18	1	1	0
1480	2	94			0	0	1	0	0	0	0	0	0	1	0	0	0	0	0	1	1	1	0	0	1	1	1	0	0	0	0	0	0	0	0	1	1	0	1	1	0	0	0	0	2	10	1	1	1
1481	2	83			0	1	1	1	0	0	0	0	1	1	1	1	1	0	0	1	1	1	0	1	1	0	0	0	0	0	0	0	1	0	0	1	0	0	0	1	0	0	0	0	1	11	1	1	0
1482	2	90			0	0	1	1	0	0	0	0	1	1	0	1	1	0	0	1	1	1	1	1	1	1	1	0	0	0	0	0	0	0	0	1	1	0	0	1	1	1	0	0	1	15	1	0	0
1483	2	88			0	2	1	1	0	0	0	0	1	1	0	0	0	0	1	1	0	0	1	1	1	1	1	0	0	0	0	0	1	0	0	1	1	1	0	0	1	1	0	0	1	13	1	1	1
1484	1	89			0	2	1	1	1	1	0	0	3	1	1	1	0	1	1	1	1	1	1	1	1	1	1	1	0	0	0	0	1	0	0	1	1	0	1	1	1	1	1	1	2	22	1	1	1
1485	1	92			1	0	1	1	1	1	1	1	5	0	1	1	1	1	1	1	1	1	1	1	1	1	1	1	1	1	1	1	0	1	1	1	1	1	1	1	1	1	1	1	2	29	0	0	0
1486	2	85			0	3	0	1	1	1	1	0	4	0	1	1	1	1	1	1	1	1	1	1	0	0	0	1	1	0	0	0	1	0	0	1	1	0	1	1	1	1	1	1	1	21	0	1	0
1487	2	82			0	3	0	0	0	0	0	0	0	1	0	1	1	1	0	1	1	1	1	1	1	1	1	0	0	0	0	0	0	0	1	1	1	1	1	0	1	1	1	0	1	19	1	1	0
1488	1	98			0	1	1	0	1	1	1	0	3	1	1	1	1	1	1	1	1	1	1	1	1	1	1	1	1	1	1	1	0	1	0	0	0	1	0	1	1	1	1	0	3	24	1	0	1
1489	1	80			0	1	1	0	0	0	0	0	0	1	1	1	1	1	1	1	1	1	1	1	1	1	0	1	1	1	1	1	1	0	0	0	0	0	0	1	1	1	0	0	2	21	1	0	0
1490	1	84			0	3	0	1	0	0	0	0	1	1	1	1	1	0	1	1	1	1	1	1	0	0	0	1	1	0	0	0	1	0	0	1	1	0	1	1	1	1	1	0	2	19	1	1	0
1491	1	89			0	0	1	1	0	0	0	0	1	1	0	1	0	0	0	1	1	0	0	1	1	1	1	1	0	0	0	0	0	0	0	1	1	0	1	1	1	1	0	0	1	14	1	0	0
1492	2	91			0	2	1	0	0	0	0	0	0	1	0	0	0	0	0	0	1	0	1	1	1	1	1	0	0	0	0	0	1	0	0	1	1	0	0	0	1	1	0	0	1	11	1	0	0
1493	2	73	65	160	1	3	0	1	1	1	1	1	5	0	1	1	1	0	1	1	1	1	1	1	1	1	1	1	0	0	0	0	0	0	0	1	1	1	0	1	1	1	0	1	1	20	0	1	1
1494	2	87			0	2	1	1	0	0	0	0	1	1	0	1	1	0	0	1	1	1	1	1	1	1	1	1	0	0	0	0	0	0	0	1	1	1	0	1	1	0	0	1	2	17	1	1	1
1495	2	88			1	3	0	1	1	1	1	1	5	0	1	1	1	1	1	1	1	1	1	1	1	1	1	1	1	0	0	0	1	1	1	1	1	1	1	0	1	0	1	0	3	24	1	0	0
1496	2	82			0	2	1	1	0	0	0	0	1	1	0	1	1	0	0	1	1	0	1	1	1	1	1	1	1	0	0	0	0	1	0	1	1	1	1	1	1	1	0	0	2	19	1	0	1
1497	2	88			0	2	1	1	0	1	0	0	2	1	0	1	0	0	0	1	1	1	1	1	0	1	1	1	0	0	0	0	0	0	0	1	1	0	1	1	1	1	0	0	1	15	1	1	0
1498	2	91			0	3	0	1	0	1	0	0	2	1	0	1	1	0	1	0	1	1	1	1	1	1	1	1	0	0	0	0	1	1	1	1	1	0	0	1	1	1	1	0	1	20	0	1	0
1499	1	96			0	3	0	1	0	1	1	1	4	0	1	1	1	1	1	1	1	1	1	1	1	1	1	1	1	1	1	1	1	1	1	1	1	0	1	1	1	1	1	0	3	28	0	0	1
1500	2	79	89	169	0	1	1	1	0	0	0	0	1	1	0	0	1	1	0	1	1	1	1	1	0	1	1	1	1	1	1	1	1	0	1	1	1	1	1	0	1	1	1	0	1	23	0	0	0
1501	2	83			0	0	1	1	0	0	1	0	2	1	0	1	0	0	1	1	1	1	1	1	0	0	0	1	0	1	1	1	0	0	0	1	1	1	1	1	1	1	1	0	3	19	1	1	0
1502	2	87			0	2	1	0	0	0	0	0	0	1	0	1	1	1	1	1	1	1	1	1	1	1	1	1	0	0	0	0	0	1	0	1	1	0	1	1	1	1	1	0	1	21	0	1	1
1503	2	82			0	3	0	1	1	1	1	0	4	0	1	1	1	1	1	1	1	1	1	1	1	1	1	1	0	0	0	0	0	0	1	1	1	0	1	1	1	1	0	1	2	21	1	0	0
1504	1	89			0	3	0	1	0	1	1	1	4	0	1	1	1	1	1	1	1	1	1	1	1	1	1	1	0	0	0	0	1	1	1	1	1	0	1	1	1	1	0	1	1	24	0	0	0
1505	2	90			0	3	0	1	1	1	0	0	3	1	0	1	1	1	1	1	1	1	1	1	1	1	1	1	0	0	0	0	0	1	1	1	1	0	1	1	1	1	0	0	2	21	1	1	1
1506	2	88			1	3	0	1	1	1	1	1	5	0	1	1	1	1	1	1	1	1	1	1	1	1	1	1	1	1	1	1	0	0	1	1	1	1	1	1	1	1	1	1	3	28	0	0	0
1507	2	80			0	0	1	1	0	0	0	0	1	1	1	1	1	1	0	1	1	1	1	1	0	0	0	0	0	0	0	0	0	0	0	1	1	0	0	0	0	0	0	1	3	12	1	0	1
1508	2	83			0	1	1	1	1	1	0	0	3	1	1	1	0	0	0	1	1	1	1	0	1	1	1	1	1	1	0	0	0	0	0	1	1	1	1	1	1	1	1	1	2	21	1	0	0
1509	2	80			0	0	1	0	0	0	0	0	0	1	0	1	1	1	1	1	1	1	1	1	1	1	1	1	0	0	0	0	0	0	0	1	1	0	0	1	1	1	1	0	1	19	1	0	0
1510	2	87			0	0	1	0	0	0	0	0	0	1	0	0	0	0	1	0	1	1	0	1	1	1	1	1	1	1	1	1	0	0	0	0	1	0	0	0	1	0	1	0	1	15	1	0	0
1511	2	74			0	0	1	1	0	0	0	0	1	1	0	1	1	0	1	1	1	1	1	1	1	1	1	0	0	0	0	0	0	0	1	1	1	0	1	0	0	0	0	0	1	15	1	1	1
1512	2	91			0	0	1	0	0	0	0	0	0	1	0	1	1	0	0	1	1	1	1	1	1	1	1	1	0	0	0	0	0	0	0	1	1	0	1	1	1	1	1	0	2	18	1	1	1
1513	2	86			1	0	1	1	1	1	1	1	5	0	0	1	0	0	0	0	1	1	1	1	1	1	1	1	1	0	0	0	0	0	0	1	1	0	1	1	1	1	0	1	3	17	1	0	0
1514	2	83			0	3	0	0	0	0	0	0	0	1	0	1	1	0	0	0	1	0	1	0	1	1	0	1	0	0	0	0	0	1	1	1	1	0	0	0	1	0	1	0	1	13	1	0	0
1515	2	92			0	2	1	1	0	0	0	0	1	1	0	1	1	1	0	1	1	1	1	1	1	1	1	1	0	1	0	1	1	0	1	1	1	0	0	1	1	1	1	1	2	23	0	1	0
1516	2	84			0	2	1	0	0	0	0	0	0	1	1	1	0	1	1	1	1	1	1	1	0	1	1	1	0	0	0	0	1	0	0	0	1	0	0	1	1	1	0	0	3	17	1	1	0
1517	2	89			1	3	0	1	1	1	1	1	5	0	1	1	1	1	1	1	1	1	1	1	1	1	1	1	1	0	0	0	1	1	1	1	1	0	1	1	1	1	1	1	3	26	1	0	0
1518	1	82			0	0	1	1	0	1	0	0	2	1	1	1	1	0	0	1	1	1	1	1	1	1	0	1	1	1	1	1	0	1	0	1	1	1	0	1	1	1	0	1	1	23	0	0	0
1519	1	86			0	3	0	1	1	0	0	0	2	1	1	1	1	1	1	1	1	1	1	1	1	1	1	1	1	1	1	1	1	1	0	1	1	1	1	1	1	1	1	1	3	29	0	0	1
1520	2	86			0	2	1	1	0	1	1	1	4	0	1	1	1	1	1	1	1	1	1	1	1	0	1	1	1	1	1	1	1	0	0	1	1	0	1	1	1	1	1	1	3	26	1	0	0
1521	2	88			0	3	0	1	0	0	1	0	2	1	1	1	1	1	1	1	1	1	1	1	1	1	1	1	1	1	1	1	0	0	1	1	1	1	1	1	1	1	1	1	3	28	0	0	0
1522	2	85			0	2	1	1	1	1	1	0	4	0	1	1	1	1	1	1	1	1	1	1	1	1	1	1	1	1	1	0	0	1	1	1	1	0	1	1	1	1	1	1	3	27	0	0	0
1523	2	90			1	2	0	1	1	1	1	1	5	0	1	1	1	1	1	1	1	1	1	1	1	1	1	1	1	0	0	0	0	0	0	1	1	1	1	1	1	1	1	1	3	24	1	0	0
1524	2	75			0	3	0	1	1	1	1	0	4	0	1	1	1	1	1	1	1	1	1	1	1	1	1	1	0	0	0	0	0	0	1	1	1	1	1	1	1	1	1	1	2	24	0	1	1
1525	2	93			0	1	1	1	1	1	0	0	3	1	1	1	1	0	1	1	1	1	1	1	1	1	1	0	0	0	0	0	1	1	0	1	1	1	1	1	0	0	0	1	2	20	1	0	1
1526	1	91			0	0	1	1	1	1	0	0	3	1	0	1	0	1	0	1	1	1	1	1	1	1	1	1	1	1	0	0	1	0	1	1	1	0	1	1	1	1	1	0	3	22	1	0	1
1527	2	85			0	2	1	0	0	0	0	0	0	1	1	1	1	1	1	1	1	1	1	1	1	0	0	0	0	0	0	0	1	1	1	1	1	0	1	1	1	1	0	0	1	20	0	1	1
1528	2	88			0	3	0	0	0	0	0	0	0	1	1	1	1	0	0	1	1	1	1	1	1	1	1	1	1	1	1	1	1	1	1	1	1	0	1	1	1	1	0	0	3	25	1	0	0
1529	1	82			1	1	0	1	1	1	1	1	5	0	1	1	1	1	0	1	1	1	1	1	1	1	1	1	1	1	1	1	1	0	0	1	1	0	1	1	1	1	0	1	3	25	1	0	0
1530	1	84			1	0	1	1	1	1	1	1	5	0	1	1	1	1	1	1	1	1	1	1	1	1	1	1	1	1	1	1	1	0	1	1	1	1	1	1	1	1	1	1	3	29	0	0	0
1531	2	91			0	2	1	1	1	1	0	0	3	1	1	1	1	0	1	1	1	1	1	1	1	1	1	1	1	1	1	1	0	1	1	1	1	1	1	1	1	0	1	1	3	27	0	0	0
1532	2	86			0	2	1	1	0	1	0	0	2	1	1	1	1	1	1	1	1	1	1	1	1	1	1	1	1	1	1	0	1	0	0	1	1	0	1	1	1	0	1	0	3	24	1	0	0
1533	1	87			0	2	1	1	1	1	1	0	4	0	1	1	1	1	1	1	1	0	1	1	1	1	1	1	0	0	0	0	1	1	1	1	1	0	1	0	1	1	1	1	3	22	1	0	0
1534	2	83			1	3	0	1	1	1	1	1	5	0	1	1	1	1	1	1	1	1	1	1	1	1	1	1	1	0	0	0	1	0	0	1	1	1	1	1	1	1	1	0	3	24	1	0	0
1535	2	92			1	3	0	1	1	1	1	1	5	0	0	0	0	0	1	1	1	1	1	1	1	1	1	1	1	1	1	1	1	1	1	1	1	0	1	1	1	1	0	1	3	24	1	0	0
1536	2	74	60		0	3	0	0	0	0	0	0	0	1	0	1	1	0	0	1	1	1	1	1	1	1	1	1	0	0	0	0	0	1	0	1	1	0	0	1	1	1	1	0	2	18	1	0	0
1537	1	88			0	3	0	1	0	0	1	1	3	1	1	1	1	1	1	1	1	1	1	1	1	1	1	1	1	1	0	0	0	0	0	1	1	1	1	1	1	1	1	1	3	25	1	0	0
1538	1	80			0	2	1	1	0	0	0	0	1	1	0	1	0	0	1	1	1	0	1	0	1	1	1	1	0	1	0	1	1	1	1	1	1	0	1	1	1	1	1	0	3	21	1	0	1
1539	2	70	40	157	0	2	1	0	0	0	0	0	0	1	1	1	1	1	1	1	1	1	1	1	1	1	1	1	1	1	1	1	0	1	0	1	1	0	1	1	1	1	1	0	3	26	1	0	0
1540	2	82			0	3	0	0	0	0	0	0	0	1	0	1	1	0	1	1	1	0	1	1	1	1	1	1	0	0	1	0	0	1	1	1	1	1	1	0	0	0	1	0	1	19	1	1	0
1541	2	82			0	1	1	0	0	0	0	0	0	1	0	1	0	0	0	0	1	1	0	0	1	0	1	0	0	0	0	0	0	1	0	1	1	0	0	1	1	1	1	0	1	12	1	1	0
1542	2	89			0	2	1	0	0	0	0	0	0	1	0	1	0	0	0	1	1	1	0	0	1	1	1	1	1	1	1	0	0	0	0	1	1	0	1	0	1	0	1	0	3	16	1	0	0
1543	2	87			1	2	0	1	1	1	1	1	5	0	1	1	1	1	1	1	1	1	1	1	0	0	0	1	0	0	0	0	1	0	0	1	1	0	0	1	1	1	0	0	2	17	1	0	1
1544	2	77	62	162	0	1	1	1	1	0	1	1	4	0	0	1	0	0	0	1	1	0	1	1	1	1	1	1	0	0	0	0	0	1	1	1	1	1	1	1	1	1	1	1	3	20	1	1	1
1545	2	87			0	3	0	0	0	0	0	0	0	1	1	1	1	1	1	1	1	1	1	1	1	1	1	1	0	0	0	0	1	0	1	1	1	0	1	1	1	1	1	0	1	23	0	1	0
1546	2	94			0	2	1	1	0	1	0	0	2	1	1	1	1	1	1	1	1	1	1	1	0	1	1	1	1	0	0	0	0	0	0	1	1	0	1	1	1	1	1	1	2	22	1	1	1
1547	2	85			0	3	0	1	0	1	0	0	2	1	1	1	1	1	1	1	1	1	1	1	1	1	1	0	0	0	0	0	1	1	1	1	1	0	1	1	1	1	1	0	1	23	0	0	0
1548	2	93			0	0	1	1	0	0	0	0	1	1	0	1	1	1	1	1	1	1	1	1	1	1	1	1	1	0	0	0	1	1	1	0	0	0	0	1	1	1	1	0	2	21	1	1	0
1549	1	69	60	168	0	1	1	1	0	0	0	0	1	1	1	1	1	1	1	1	1	1	1	1	1	1	1	0	0	0	0	0	0	1	0	1	1	0	1	0	1	0	1	0	3	19	1	0	0
1550	1	79			0	0	1	1	0	0	0	0	1	1	1	1	1	1	1	1	1	1	1	1	1	1	1	1	0	0	0	0	0	0	0	1	1	0	0	1	1	1	0	1	3	20	1	1	1
1551	1	74	55	170	0	2	1	1	0	0	0	0	1	1	1	1	1	1	1	1	1	1	1	1	1	1	1	1	0	0	0	0	0	0	0	1	1	0	1	1	1	1	0	0	3	20	1	0	0
1552	1	94			0	0	1	0	0	0	0	0	0	1	0	1	1	1	0	1	1	0	1	1	0	1	1	1	0	1	0	1	0	1	1	1	1	0	0	1	1	1	0	0	2	19	1	0	0
1553	1	75	52	165	0	3	0	1	0	1	0	0	2	1	1	1	1	1	1	1	1	1	1	1	1	1	1	1	1	1	1	1	0	0	1	1	1	1	1	0	1	0	1	0	3	25	1	0	0
1554	2	80			0	3	0	1	1	1	0	0	3	1	1	1	1	1	1	1	1	1	1	1	1	1	1	1	1	1	1	1	1	1	1	1	1	1	1	1	1	1	0	0	3	28	0	0	0
1555	2	86			0	2	1	1	1	1	0	0	3	1	1	1	1	1	1	1	1	1	1	1	1	1	1	1	1	0	0	0	1	1	1	1	1	0	1	1	1	1	1	0	2	25	0	0	0
1556	2	86			0	3	0	1	0	0	0	0	1	1	0	1	1	1	1	1	1	1	1	1	1	1	1	1	1	1	0	1	1	1	1	1	1	0	1	1	1	1	1	0	1	27	0	1	1
1557	1	88			1	3	0	1	1	1	1	1	5	0	1	1	1	1	1	1	1	1	1	1	1	1	1	1	0	0	1	0	1	1	1	1	1	0	1	1	1	1	1	0	3	25	1	1	0
1558	2	80			1	2	0	1	1	1	1	1	5	0	1	1	1	1	1	1	1	1	1	1	1	1	0	1	0	0	0	0	1	1	1	1	1	0	1	1	1	1	1	1	3	24	1	0	0
1559	2	83			0	3	0	1	0	0	0	0	1	1	0	1	1	1	0	0	0	0	0	1	0	0	1	1	0	0	0	0	1	0	1	1	1	1	1	1	1	1	0	0	1	15	1	0	1
1560	1	92			0	0	1	1	0	0	0	0	1	1	1	1	0	0	1	1	1	1	1	1	1	1	1	0	0	0	0	0	0	0	0	1	1	0	1	1	1	1	0	0	3	17	1	1	1
1561	2	88			0	1	1	0	0	0	0	0	0	1	0	1	1	1	1	1	1	1	1	1	1	1	1	1	1	1	0	0	1	0	0	1	1	1	0	1	1	1	0	0	1	22	0	0	0
1562	2	81			0	3	0	1	0	0	0	0	1	1	1	1	1	1	1	1	1	1	1	1	1	1	1	1	0	0	0	0	1	1	1	1	1	1	1	1	1	1	1	0	1	26	0	1	0
1563	2	81			0	3	0	1	0	1	0	0	2	1	0	1	1	1	1	1	1	1	1	1	1	1	1	1	1	0	0	0	1	1	0	1	1	0	1	1	1	1	1	1	2	24	0	1	0
1564	1	88			0	1	1	1	0	1	1	0	3	1	1	1	1	1	1	1	1	1	1	1	0	0	1	1	0	0	0	0	0	0	0	1	1	0	1	1	1	1	1	1	3	20	1	0	0
1565	2	88			0	3	0	1	0	0	0	0	1	1	1	1	1	1	1	1	1	1	1	1	1	1	0	1	0	0	0	0	0	1	0	0	0	0	0	0	1	1	0	0	1	16	1	0	0
1566	2	86			0	1	1	1	0	0	0	0	1	1	1	1	1	1	1	1	1	1	1	1	1	1	1	1	1	1	1	1	1	0	0	1	1	1	1	1	1	1	1	0	3	27	0	0	0
1567	2	90			0	3	0	1	1	1	0	0	3	1	1	1	1	1	1	1	1	1	1	1	1	1	1	1	0	1	0	1	1	1	0	1	1	1	1	1	1	1	1	1	3	27	0	0	0
1568	1	79	45	160	0	1	1	1	0	0	1	0	2	1	1	1	1	0	1	1	1	1	1	1	1	1	1	1	1	1	1	1	0	0	0	1	1	1	1	0	1	1	1	1	3	25	1	0	1
1569	2	70	55	161	0	2	1	1	0	1	1	0	3	1	1	1	1	1	1	1	1	1	1	1	1	1	1	1	0	0	0	0	1	0	1	1	1	1	1	1	1	1	1	1	3	25	1	0	1
1570	2	83			0	1	1	1	0	1	1	0	3	1	1	1	1	1	1	1	1	1	1	1	1	1	1	1	1	1	1	1	1	1	1	1	1	1	1	1	1	1	1	1	3	30	0	0	0
1571	1	87			0	3	0	1	0	1	1	0	3	1	1	1	1	1	1	1	1	1	1	1	1	1	1	1	1	1	1	1	0	0	0	1	1	1	1	0	1	0	1	0	2	24	0	0	0
1572	2	87			0	0	1	0	0	0	0	0	0	1	1	1	1	1	1	0	1	1	1	1	0	0	0	1	0	0	0	0	0	0	0	1	1	0	1	0	1	1	0	0	1	15	1	1	0
1573	2	85			0	1	1	1	1	1	1	0	4	0	0	1	1	0	0	1	1	1	1	1	1	1	1	1	1	0	0	0	1	0	0	1	1	0	1	1	1	1	1	1	3	21	1	0	0
1574	1	92			0	3	0	1	0	0	0	0	1	1	1	1	1	1	1	1	1	1	1	1	1	1	1	1	1	1	1	1	1	0	1	1	1	1	1	1	1	1	1	0	3	28	0	0	0
1575	1	85			1	2	0	1	1	1	1	1	5	0	1	1	1	1	1	1	1	1	1	1	1	1	1	1	1	0	0	0	0	1	0	1	1	1	1	1	1	1	0	0	3	23	1	0	0
1576	1	84			0	3	0	1	0	0	0	0	1	1	1	1	1	1	0	1	1	1	1	1	0	1	1	1	1	0	0	0	0	0	0	1	1	1	1	1	1	1	1	0	3	21	1	0	0
1577	2	84			0	0	1	1	1	1	1	0	4	0	0	1	0	0	0	1	1	1	1	1	1	1	1	1	1	1	1	0	0	0	0	1	1	0	1	0	1	1	1	0	3	19	1	0	0
1578	2	85			0	0	1	1	0	1	1	0	3	1	0	1	1	0	1	1	1	1	1	1	0	0	0	1	0	0	0	0	0	0	0	1	1	0	1	1	1	1	0	0	3	15	1	0	1
1579	2	88			1	3	0	1	1	1	1	1	5	0	1	1	1	1	1	1	1	1	1	1	1	1	1	1	0	0	0	0	1	0	0	1	1	0	1	1	1	1	1	1	3	23	1	1	0
1580	1	85			0	3	0	1	0	0	0	0	1	1	1	1	1	1	1	1	1	1	1	1	1	1	1	1	1	0	0	0	1	1	0	1	1	0	1	1	1	1	1	1	3	25	1	0	0
1581	2	80			0	3	0	1	0	0	0	0	1	1	1	1	1	1	1	1	1	1	1	1	1	1	1	1	1	1	1	0	0	0	0	1	1	1	1	1	1	1	1	1	3	26	1	0	0
1582	1	75	75	173	1	3	0	1	1	1	1	1	5	0	1	1	1	1	1	1	1	1	1	1	1	1	1	1	1	1	1	0	0	0	0	1	1	1	1	1	1	1	1	0	3	25	1	0	0
1583	1	92			0	0	1	1	0	0	0	0	1	1	1	1	0	0	1	1	1	1	1	1	1	1	1	0	0	0	0	0	0	0	0	1	1	0	1	1	1	1	0	0	3	17	1	1	1
1584	2	75	53	154	0	3	0	1	1	1	1	0	4	0	1	1	1	1	1	1	1	1	1	1	1	1	1	1	1	1	1	1	0	0	0	1	1	0	1	1	1	1	1	1	3	26	1	0	1
1585	1	83			0	3	0	1	0	0	1	1	3	1	1	1	1	1	1	1	1	1	1	1	1	1	1	1	1	1	1	1	0	0	1	1	1	0	1	1	1	1	1	1	3	27	0	0	0
1586	1	78	41		1	2	0	1	1	1	1	1	5	0	1	1	1	1	1	1	1	0	1	1	1	1	1	1	0	0	0	0	0	0	0	1	1	1	1	1	1	1	1	1	2	22	1	0	0
1587	2	83			1	2	0	1	1	1	1	1	5	0	0	1	1	1	1	1	1	1	1	1	1	1	1	1	1	0	0	0	0	0	0	1	1	1	1	1	1	0	0	0	2	20	1	0	1
1588	1	83			0	3	0	1	1	0	1	0	3	1	1	1	1	1	1	1	1	1	1	1	1	1	1	1	1	1	1	1	1	1	1	1	1	1	1	1	1	1	0	1	3	29	0	0	0
1589	2	78	70	160	0	3	0	1	0	1	1	0	3	1	1	1	1	1	1	1	1	1	1	1	1	1	1	1	0	0	0	0	1	0	0	1	1	0	1	1	1	1	0	1	2	22	1	0	0
1590	2	97			0	0	1	1	0	0	0	0	1	1	1	1	1	1	1	1	1	1	0	1	1	1	1	1	0	0	0	0	0	0	1	1	1	0	1	1	0	1	1	1	3	21	1	1	1
1591	2	87			0	3	0	1	0	1	0	0	2	1	0	1	1	1	0	1	1	1	1	1	1	1	1	1	0	0	0	0	1	0	1	1	1	0	1	1	1	1	1	0	1	21	0	0	0
1592	2	82			0	3	0	1	0	0	0	0	1	1	1	1	1	1	1	1	1	1	1	1	1	1	1	1	1	0	0	0	1	1	1	0	0	1	0	1	1	1	1	0	3	23	1	0	1
1593	1	83			0	3	0	1	0	1	1	0	3	1	1	1	0	0	0	1	1	1	1	1	1	1	1	1	0	1	0	0	1	1	0	1	1	1	1	1	1	1	1	1	3	23	1	0	1
1594	2	88			0	1	1	1	0	1	0	0	2	1	1	1	1	1	1	1	1	1	1	1	1	1	1	1	1	1	0	0	1	0	0	1	1	1	1	0	0	0	1	1	3	23	1	0	1
1595	2	87			0	2	1	1	1	1	0	0	3	1	0	1	0	1	0	1	1	1	1	1	1	1	1	1	0	1	1	1	0	0	0	1	1	1	1	1	1	1	1	1	2	23	0	1	1
1596	2	81			0	3	0	1	0	1	0	0	2	1	1	1	1	1	1	1	1	1	1	1	1	1	1	1	1	0	1	1	1	1	1	1	1	0	1	1	1	1	1	0	1	27	0	0	0
1597	1	101			0	2	1	1	0	0	1	1	3	1	0	1	1	1	1	1	1	1	1	1	1	1	1	1	0	0	0	0	1	0	1	1	1	0	1	1	1	0	1	1	3	22	1	0	0
1598	1	85			0	0	1	0	0	0	0	0	0	1	1	1	1	1	1	1	1	1	1	1	1	1	1	1	1	0	1	0	1	1	1	1	1	0	0	0	0	0	1	0	2	22	1	0	1
1599	2	88			0	2	1	1	1	1	1	0	4	0	0	1	1	0	1	1	0	1	1	1	1	0	1	1	0	0	0	0	0	0	0	1	1	0	1	1	1	1	1	1	2	18	1	0	1
1600	1	96			0	2	1	1	1	1	0	0	3	1	1	1	1	1	1	1	1	1	1	0	1	1	1	1	1	1	0	0	0	0	0	1	1	0	1	1	0	1	1	1	2	22	1	0	0
1601	1	90			0	0	1	1	1	1	1	0	4	0	0	1	1	1	1	1	1	1	1	1	1	1	1	1	0	1	1	1	0	0	0	1	1	1	1	1	1	1	1	1	3	25	1	1	0
1602	2	85			0	2	1	0	0	0	0	0	0	1	0	1	1	0	1	1	1	0	1	1	1	1	1	0	0	0	0	0	0	0	0	1	1	0	1	1	1	1	0	0	1	16	1	1	0
1603	2	75			0	2	1	1	0	1	0	0	2	1	1	1	1	1	1	1	1	1	1	1	1	1	1	1	0	0	0	0	1	1	1	1	1	1	0	1	1	1	0	1	1	24	0	1	1
1604	2	81			0	2	1	1	0	0	1	1	3	1	1	1	1	1	1	1	1	1	1	1	1	1	1	1	1	0	0	0	0	0	0	1	1	0	1	1	1	1	1	0	3	22	1	0	0
1605	2	79			1	2	0	1	1	1	1	1	5	0	1	1	1	1	1	1	1	1	1	1	1	1	1	1	0	1	0	0	1	0	0	1	1	0	1	1	1	1	1	0	3	23	1	0	0
1606	2	91			0	2	1	1	0	1	0	0	2	1	1	1	1	1	1	1	1	1	1	1	1	1	1	1	1	1	0	0	1	0	0	1	1	0	1	1	1	1	1	0	3	24	1	0	1
1607	2	96			0	3	0	1	0	0	0	0	1	1	1	1	1	1	0	1	1	1	1	1	1	1	1	1	1	1	1	1	1	1	1	1	1	0	0	1	1	1	1	0	2	26	0	0	0
1608	2	89			0	3	0	0	0	0	0	0	0	1	0	1	1	1	1	1	1	1	1	1	0	0	1	1	1	1	1	0	0	0	1	1	1	0	1	1	1	1	1	0	2	22	1	0	1
1609	1	90			0	1	1	1	0	1	1	1	4	0	1	1	1	1	1	1	1	1	1	1	0	1	1	1	0	1	1	1	1	1	1	1	1	0	1	1	1	1	1	1	2	27	0	0	0
1610	1	79	89	174	1	3	0	1	1	1	1	1	5	0	1	1	1	1	1	1	1	1	1	1	1	1	1	1	1	1	0	0	1	1	1	1	1	0	1	1	1	1	0	0	1	25	0	0	0
1611	1	79			1	2	0	1	1	1	1	1	5	0	1	1	0	0	0	1	1	1	1	1	1	1	1	1	0	0	0	0	0	0	0	1	1	1	1	1	1	1	1	0	3	19	1	0	0
1612	1	80			0	2	1	1	0	0	0	0	1	1	0	1	1	1	1	1	1	1	1	1	0	1	1	1	0	0	0	0	1	1	1	1	0	0	1	1	1	1	0	0	1	20	0	0	0
1613	2	86			0	3	0	1	0	0	0	0	1	1	0	1	1	0	1	1	1	1	0	1	0	1	1	1	1	1	0	0	1	1	1	1	1	1	1	1	1	1	1	0	2	23	0	0	1
1614	2	88			0	0	1	0	0	0	0	0	0	1	1	1	1	1	1	1	1	1	1	1	1	0	0	1	1	1	0	0	0	0	0	1	1	0	0	0	0	0	0	0	3	16	1	1	0
1615	2	85			0	0	1	1	0	0	0	0	1	1	1	1	0	0	0	1	1	1	1	1	1	1	1	1	1	0	1	0	0	0	0	1	1	0	0	0	0	0	0	1	2	16	1	1	0
1616	2	98			0	0	1	0	0	0	0	0	0	1	0	0	0	0	0	0	0	0	0	0	0	0	0	0	0	0	0	0	0	0	0	0	0	0	0	0	0	0	0	0	1	0	1	0	1
1617	2	87			0	0	1	0	0	0	0	0	0	1	0	0	0	0	0	0	0	0	0	0	0	0	0	0	0	0	0	0	0	0	0	0	0	0	0	0	0	0	0	0	1	0	1	1	1
1618	2	90			0	0	1	0	0	0	0	0	0	1	0	0	0	0	0	0	0	0	0	0	0	0	0	0	0	0	0	0	0	0	0	0	0	0	0	0	0	0	0	0		0	1	1	1
1619	2	81			0	0	1	0	0	0	0	0	0	1	0	0	0	0	0	0	0	0	0	0	0	0	0	0	0	0	0	0	0	0	0	0	0	0	0	0	0	0	0	0	2	0	1	1	1
1620	2	74			0	0	1	0	0	0	0	0	0	1	0	0	0	0	0	0	0	0	0	0	0	0	0	0	0	0	0	0	0	0	0	0	0	0	0	0	0	0	0	0		0	1	1	1
1621	2	88			0	0	1	0	0	0	0	0	0	1	0	0	0	0	0	0	0	0	0	0	0	0	0	0	0	0	0	0	0	0	0	0	0	0	0	0	0	0	0	0		0	1	1	1
1622	1	89			0	0	1	0	0	0	0	0	0	1	0	0	0	0	0	0	0	0	0	0	0	0	0	0	0	0	0	0	0	0	0	0	0	0	0	0	0	0	0	0		0	1	1	1
1623	1	84			0	0	1	0	0	0	0	0	0	1	0	0	0	0	0	0	0	0	0	0	0	0	0	0	0	0	0	0	0	0	0	0	0	0	0	0	0	0	0	0		0	1	1	1
1624	1	88			0	0	1	0	0	0	0	0	0	1	0	0	0	0	0	0	0	0	0	0	0	0	0	0	0	0	0	0	0	0	0	0	0	0	0	0	0	0	0	0		0	1	1	1
1625	1	76			0	0	1	0	0	0	0	0	0	1	0	0	0	0	0	0	0	0	0	0	0	0	0	0	0	0	0	0	0	0	0	0	0	0	0	0	0	0	0	0	1	0	1	0	1
1626	1	82			0	0	1	0	0	0	0	0	0	1	0	0	0	0	0	0	0	0	0	0	0	0	0	0	0	0	0	0	0	0	0	0	0	0	0	0	0	0	0	0	3	0	1	1	1
1627	1	87			0	0	1	0	0	0	0	0	0	1	0	0	0	0	0	0	0	0	0	0	0	0	0	0	0	0	0	0	0	0	0	0	0	0	0	0	0	0	0	0	1	0	1	1	1
1628	1	82			0	0	1	0	0	0	0	0	0	1	0	0	0	0	0	0	0	0	0	0	0	0	0	0	0	0	0	0	0	0	0	0	0	0	0	0	0	0	0	0	3	0	1	1	1
1629	2	103			0	0	1	0	0	0	0	0	0	1	0	0	0	0	0	0	0	0	0	0	0	0	0	0	0	0	0	0	0	0	0	0	0	0	0	0	0	0	0	0		0	1	1	1
1630	1	71			0	0	1	0	0	0	0	0	0	1	0	0	0	0	0	0	0	0	0	0	0	0	0	0	0	0	0	0	0	0	0	0	0	0	0	0	0	0	0	0		0	1	1	1
1631	2	81			0	0	1	0	0	0	0	0	0	1	0	0	0	0	0	0	0	0	0	0	0	0	0	0	0	0	0	0	0	0	0	0	0	0	0	0	0	0	0	0	2	0	1	1	1
1632	2	88			0	0	1	0	0	0	0	0	0	1	0	0	0	0	0	0	0	0	0	0	0	0	0	0	0	0	0	0	0	0	0	0	0	0	0	0	0	0	0	0		0	1	1	1
1633	1	93			0	0	1	0	0	0	0	0	0	1	0	0	0	0	0	0	0	0	0	0	0	0	0	0	0	0	0	0	0	0	0	0	0	0	0	0	0	0	0	0		0	1	1	1
1634	2	90			0	0	1	0	0	0	0	0	0	1	0	0	0	0	0	0	0	0	0	0	0	0	0	0	0	0	0	0	0	0	0	0	0	0	0	0	0	0	0	0		0	1	1	1
1635	2	80			0	0	1	0	0	0	0	0	0	1	0	0	0	0	0	0	0	0	0	0	0	0	0	0	0	0	0	0	0	0	0	0	0	0	0	0	0	0	0	0		0	1	1	1
1636	2	91			0	0	1	0	0	0	0	0	0	1	0	0	0	0	0	0	0	0	0	0	0	0	0	0	0	0	0	0	0	0	0	0	0	0	0	0	0	0	0	0		0	1	1	1
1637	2	86			0	0	1	0	0	0	0	0	0	1	0	0	0	0	0	0	0	0	0	0	0	0	0	0	0	0	0	0	0	0	0	0	0	0	0	0	0	0	0	0	1	0	1	1	1
1638	2	81			0	0	1	0	0	0	0	0	0	1	0	0	0	0	0	0	0	0	0	0	0	0	0	0	0	0	0	0	0	0	0	0	0	0	0	0	0	0	0	0		0	1	1	1
1639	2	89			0	0	1	0	0	0	0	0	0	1	0	0	0	0	0	0	0	0	0	0	0	0	0	0	0	0	0	0	0	0	0	0	0	0	0	0	0	0	0	0		0	1	1	1
1640	2	78			0	0	1	0	0	0	0	0	0	1	0	0	0	0	0	0	0	0	0	0	0	0	0	0	0	0	0	0	0	0	0	0	0	0	0	0	0	0	0	0		0	1	1	1
1641	1	65			0	0	1	0	0	0	0	0	0	1	0	0	0	0	0	0	0	0	0	0	0	0	0	0	0	0	0	0	0	0	0	0	0	0	0	0	0	0	0	0		0	1	1	1
1642	2	85			0	0	1	0	0	0	0	0	0	1	0	0	0	0	0	0	0	0	0	0	0	0	0	0	0	0	0	0	0	0	0	0	0	0	0	0	0	0	0	0		0	1	1	1
1643	2	92			0	0	1	0	0	0	0	0	0	1	0	0	0	0	0	0	0	0	0	0	0	0	0	0	0	0	0	0	0	0	0	0	0	0	0	0	0	0	0	0		0	1	1	1
1644	2	86			0	0	1	0	0	0	0	0	0	1	0	0	0	0	0	0	0	0	0	0	0	0	0	0	0	0	0	0	0	0	0	0	0	0	0	0	0	0	0	0		0	1	1	1
1645	2	82			0	0	1	0	0	0	0	0	0	1	0	0	0	0	0	0	0	0	0	0	0	0	0	0	0	0	0	0	0	0	0	0	0	0	0	0	0	0	0	0		0	1	1	1
1646	2	81			0	0	1	0	0	0	0	0	0	1	0	0	0	0	0	0	0	0	0	0	0	0	0	0	0	0	0	0	0	0	0	0	0	0	0	0	0	0	0	0		0	1	1	1
1647	2	90			0	0	1	0	0	0	0	0	0	1	0	0	0	0	0	0	0	0	0	0	0	0	0	0	0	0	0	0	0	0	0	0	0	0	0	0	0	0	0	0	1	0	1	1	1
1648	2	82			0	0	1	0	0	0	0	0	0	1	0	0	0	0	0	0	0	0	0	0	0	0	0	0	0	0	0	0	0	0	0	0	0	0	0	0	0	0	0	0		0	1	1	1
1649	2	86			0	0	1	0	0	0	0	0	0	1	0	0	0	0	0	0	0	0	0	0	0	0	0	0	0	0	0	0	0	0	0	0	0	0	0	0	0	0	0	0		0	1	1	1
1650	1	78			0	0	1	0	0	0	0	0	0	1	0	0	0	0	0	0	0	0	0	0	0	0	0	0	0	0	0	0	0	0	0	0	0	0	0	0	0	0	0	0	2	0	1	1	1
1651	1	69			0	0	1	0	0	0	0	0	0	1	0	0	0	0	0	0	0	0	0	0	0	0	0	0	0	0	0	0	0	0	0	0	0	0	0	0	0	0	0	0		0	1	1	1
1652	2	85			0	0	1	0	0	0	0	0	0	1	0	0	0	0	0	0	0	0	0	0	0	0	0	0	0	0	0	0	0	0	0	0	0	0	0	0	0	0	0	0		0	1	1	1
1653	2	82			0	0	1	0	0	0	0	0	0	1	0	0	0	0	0	0	0	0	0	0	0	0	0	0	0	0	0	0	0	0	0	0	0	0	0	0	0	0	0	0		0	1	1	1
1654	2	87			0	0	1	0	0	0	0	0	0	1	0	0	0	0	0	0	0	0	0	0	0	0	0	0	0	0	0	0	0	0	0	0	0	0	0	0	0	0	0	0		0	1	1	1
1655	2	85			0	0	1	0	0	0	0	0	0	1	0	0	0	0	0	0	0	0	0	0	0	0	0	0	0	0	0	0	0	0	0	0	0	0	0	0	0	0	0	0		0	1	1	1
1656	2	99			0	0	1	0	0	0	0	0	0	1	0	0	0	0	0	0	0	0	0	0	0	0	0	0	0	0	0	0	0	0	0	0	0	0	0	0	0	0	0	0	1	0	1	1	1
1657	2	92			0	0	1	0	0	0	0	0	0	1	0	0	0	0	0	0	0	0	0	0	0	0	0	0	0	0	0	0	0	0	0	0	0	0	0	0	0	0	0	0	1	0	1	1	1
1658	2	82			0	0	1	0	0	0	0	0	0	1	0	0	0	0	0	0	0	0	0	0	0	0	0	0	0	0	0	0	0	0	0	0	0	0	0	0	0	0	0	0	1	0	1	1	1
1659	2	87			0	0	1	0	0	0	0	0	0	1	0	0	0	0	0	0	0	0	0	0	0	0	0	0	0	0	0	0	0	0	0	0	0	0	0	0	0	0	0	0	1	0	1	1	1
1660	2	93			0	0	1	0	0	0	0	0	0	1	0	0	0	0	0	0	0	0	0	0	0	0	0	0	0	0	0	0	0	0	0	0	0	0	0	0	0	0	0	0	1	0	1	1	1
1661	2	90			0	0	1	0	0	0	0	0	0	1	0	0	0	0	0	0	0	0	0	0	0	0	0	0	0	0	0	0	0	0	0	0	0	0	0	0	0	0	0	0	1	0	1	1	1
1662	2	96			0	0	1	0	0	0	0	0	0	1	0	0	0	0	0	0	0	0	0	0	0	0	0	0	0	0	0	0	0	0	0	0	0	0	0	0	0	0	0	0	1	0	1	1	1
1663	1	84			0	0	1	0	0	0	0	0	0	1	0	0	0	0	0	0	0	0	0	0	0	0	0	0	0	0	0	0	0	0	0	0	0	0	0	0	0	0	0	0		0	1	1	1
1664	2	82			0	0	1	0	0	0	0	0	0	1	0	0	0	0	0	0	0	0	0	0	0	0	0	0	0	0	0	0	0	0	0	0	0	0	0	0	0	0	0	0		0	1	1	1
1665	2	78			0	0	1	0	0	0	0	0	0	1	0	0	0	0	0	0	0	0	0	0	0	0	0	0	0	0	0	0	0	0	0	0	0	0	0	0	0	0	0	0		0	1	1	1
1666	2	90			0	0	1	0	0	0	0	0	0	1	0	0	0	0	0	0	0	0	0	0	0	0	0	0	0	0	0	0	0	0	0	0	0	0	0	0	0	0	0	0	1	0	1	1	1
1667	1	86			0	0	1	0	0	0	0	0	0	1	0	0	0	0	0	0	0	0	0	0	0	0	0	0	0	0	0	0	0	0	0	0	0	0	0	0	0	0	0	0		0	1	1	1
1668	2	88			0	0	1	0	0	0	0	0	0	1	0	0	0	0	0	0	0	0	0	0	0	0	0	0	0	0	0	0	0	0	0	0	0	0	0	0	0	0	0	0		0	1	1	1
1669	2	86			0	0	1	0	0	0	0	0	0	1	0	0	0	0	0	0	0	0	0	0	0	0	0	0	0	0	0	0	0	0	0	0	0	0	0	0	0	0	0	0		0	1	1	1
1670	2	74			0	0	1	0	0	0	0	0	0	1	0	0	0	0	0	0	0	0	0	0	0	0	0	0	0	0	0	0	0	0	0	0	0	0	0	0	0	0	0	0		0	1	1	1
1671	2	78			0	0	1	0	0	0	0	0	0	1	0	0	0	0	0	0	0	0	0	0	0	0	0	0	0	0	0	0	0	0	0	0	0	0	0	0	0	0	0	0		0	1	1	1
1672	2	75			0	0	1	0	0	0	0	0	0	1	0	0	0	0	0	0	0	0	0	0	0	0	0	0	0	0	0	0	0	0	0	0	0	0	0	0	0	0	0	0		0	1	1	1
1673	2	88			0	0	1	0	0	0	0	0	0	1	0	0	0	0	0	0	0	0	0	0	0	0	0	0	0	0	0	0	0	0	0	0	0	0	0	0	0	0	0	0	1	0	1	1	1
1674	2	91			0	0	1	0	0	0	0	0	0	1	0	0	0	0	0	0	0	0	0	0	0	0	0	0	0	0	0	0	0	0	0	0	0	0	0	0	0	0	0	0		0	1	1	1
1675	2	89			0	0	1	0	0	0	0	0	0	1	0	0	0	0	0	0	0	0	0	0	0	0	0	0	0	0	0	0	0	0	0	0	0	0	0	0	0	0	0	0		0	1	1	1
1676	2	91			0	0	1	0	0	0	0	0	0	1	0	0	0	0	0	0	0	0	0	0	0	0	0	0	0	0	0	0	0	0	0	0	0	0	0	0	0	0	0	0		0	1	1	1
1677	2	86			0	0	1	0	0	0	0	0	0	1	0	0	0	0	0	0	0	0	0	0	0	0	0	0	0	0	0	0	0	0	0	0	0	0	0	0	0	0	0	0		0	1	1	1
1678	2	88			0	0	1	0	0	0	0	0	0	1	0	0	0	0	0	0	0	0	0	0	0	0	0	0	0	0	0	0	0	0	0	0	0	0	0	0	0	0	0	0		0	1	1	1
1679	1	89			0	0	1	0	0	0	0	0	0	1	0	0	0	0	0	0	0	0	0	0	0	0	0	0	0	0	0	0	0	0	0	0	0	0	0	0	0	0	0	0		0	1	1	1
1680	1	80			0	0	1	0	0	0	0	0	0	1	0	0	0	0	0	0	0	0	0	0	0	0	0	0	0	0	0	0	0	0	0	0	0	0	0	0	0	0	0	0		0	1	1	1
1681	2	85			0	0	1	0	0	0	0	0	0	1	0	0	0	0	0	0	0	0	0	0	0	0	0	0	0	0	0	0	0	0	0	0	0	0	0	0	0	0	0	0		0	1	1	1
1682	1	87			0	0	1	0	0	0	0	0	0	1	0	0	0	0	0	0	0	0	0	0	0	0	0	0	0	0	0	0	0	0	0	0	0	0	0	0	0	0	0	0		0	1	1	1
1683	1	82			0	0	1	0	0	0	0	0	0	1	0	0	0	0	0	0	0	0	0	0	0	0	0	0	0	0	0	0	0	0	0	0	0	0	0	0	0	0	0	0		0	1	1	1
1684	1	87			0	0	1	0	0	0	0	0	0	1	0	0	0	0	0	0	0	0	0	0	0	0	0	0	0	0	0	0	0	0	0	0	0	0	0	0	0	0	0	0		0	1	1	1
1685	1	86			0	0	1	0	0	0	0	0	0	1	0	0	0	0	0	0	0	0	0	0	0	0	0	0	0	0	0	0	0	0	0	0	0	0	0	0	0	0	0	0		0	1	1	1
1686	1	65			0	0	1	0	0	0	0	0	0	1	0	0	0	0	0	0	0	0	0	0	0	0	0	0	0	0	0	0	0	0	0	0	0	0	0	0	0	0	0	0		0	1	1	1
1687	1	80			0	0	1	0	0	0	0	0	0	1	0	0	0	0	0	0	0	0	0	0	0	0	0	0	0	0	0	0	0	0	0	0	0	0	0	0	0	0	0	0		0	1	1	1
1688	1	79			0	0	1	0	0	0	0	0	0	1	0	0	0	0	0	0	0	0	0	0	0	0	0	0	0	0	0	0	0	0	0	0	0	0	0	0	0	0	0	0	3	0	1	1	1
1689	1	93			0	0	1	0	0	0	0	0	0	1	0	0	0	0	0	0	0	0	0	0	0	0	0	0	0	0	0	0	0	0	0	0	0	0	0	0	0	0	0	0	3	0	1	1	1
1690	1	77			0	0	1	0	0	0	0	0	0	1	0	0	0	0	0	0	0	0	0	0	0	0	0	0	0	0	0	0	0	0	0	0	0	0	0	0	0	0	0	0	3	0	1	1	1
1691	1	91			0	0	1	0	0	0	0	0	0	1	0	0	0	0	0	0	0	0	0	0	0	0	0	0	0	0	0	0	0	0	0	0	0	0	0	0	0	0	0	0	3	0	1	1	1
1692	2	80			0	0	1	0	0	0	0	0	0	1	0	0	0	0	0	0	0	0	0	0	0	0	0	0	0	0	0	0	0	0	0	0	0	0	0	0	0	0	0	0	1	0	1	1	1
1693	1	83			0	0	1	0	0	0	0	0	0	1	0	0	0	0	0	0	0	0	0	0	0	0	0	0	0	0	0	0	0	0	0	0	0	0	0	0	0	0	0	0	3	0	1	1	1
1694	2	98			0	0	1	0	0	0	0	0	0	1	0	0	0	0	0	0	0	0	0	0	0	0	0	0	0	0	0	0	0	0	0	0	0	0	0	0	0	0	0	0		0	1	1	1
1695	2	78			0	0	1	0	0	0	0	0	0	1	0	0	0	0	0	0	0	0	0	0	0	0	0	0	0	0	0	0	0	0	0	0	0	0	0	0	0	0	0	0		0	1	1	1
1696	2	81			0	0	1	0	0	0	0	0	0	1	0	0	0	0	0	0	0	0	0	0	0	0	0	0	0	0	0	0	0	0	0	0	0	0	0	0	0	0	0	0		0	1	1	1
1697	2	78			0	0	1	0	0	0	0	0	0	1	0	0	0	0	0	0	0	0	0	0	0	0	0	0	0	0	0	0	0	0	0	0	0	0	0	0	0	0	0	0		0	1	1	1
1698	2	93			0	0	1	0	0	0	0	0	0	1	0	0	0	0	0	0	0	0	0	0	0	0	0	0	0	0	0	0	0	0	0	0	0	0	0	0	0	0	0	0		0	1	1	1
1699	2	83			0	0	1	0	0	0	0	0	0	1	0	0	0	0	0	0	0	0	0	0	0	0	0	0	0	0	0	0	0	0	0	0	0	0	0	0	0	0	0	0		0	1	1	1
1700	2	86			0	0	1	0	0	0	0	0	0	1	0	0	0	0	0	0	0	0	0	0	0	0	0	0	0	0	0	0	0	0	0	0	0	0	0	0	0	0	0	0		0	1	1	1
1701	2	96			0	0	1	0	0	0	0	0	0	1	0	0	0	0	0	0	0	0	0	0	0	0	0	0	0	0	0	0	0	0	0	0	0	0	0	0	0	0	0	0		0	1	1	1
1702	1	81			0	0	1	0	0	0	0	0	0	1	0	0	0	0	0	0	0	0	0	0	0	0	0	0	0	0	0	0	0	0	0	0	0	0	0	0	0	0	0	0		0	1	1	1
1703	1	97			0	0	1	0	0	0	0	0	0	1	0	0	0	0	0	0	0	0	0	0	0	0	0	0	0	0	0	0	0	0	0	0	0	0	0	0	0	0	0	0		0	1	1	1
1704	1	85			0	0	1	0	0	0	0	0	0	1	0	0	0	0	0	0	0	0	0	0	0	0	0	0	0	0	0	0	0	0	0	0	0	0	0	0	0	0	0	0		0	1	1	1
1705	1	83			0	0	1	0	0	0	0	0	0	1	0	0	0	0	0	0	0	0	0	0	0	0	0	0	0	0	0	0	0	0	0	0	0	0	0	0	0	0	0	0		0	1	1	1
1706	1	91			0	0	1	0	0	0	0	0	0	1	0	0	0	0	0	0	0	0	0	0	0	0	0	0	0	0	0	0	0	0	0	0	0	0	0	0	0	0	0	0		0	1	1	1
1707	2	86			0	0	1	0	0	0	0	0	0	1	0	0	0	0	0	0	0	0	0	0	0	0	0	0	0	0	0	0	0	0	0	0	0	0	0	0	0	0	0	0		0	1	1	1
1708	2	77			0	0	1	0	0	0	0	0	0	1	0	1	0	0	0	1	1	0	0	0	0	0	0	0	0	0	0	0	0	0	0	0	0	0	0	0	0	0	0	0	1	3	1	1	1
1709	2	90			0	0	1	0	0	0	0	0	0	1	0	0	0	0	0	0	0	0	0	0	0	0	0	0	0	0	0	0	0	0	0	0	0	0	0	0	0	0	0	0		0	1	1	1
1710	2	79			0	0	1	0	0	0	0	0	0	1	0	0	0	0	0	0	0	0	0	0	0	0	0	0	0	0	0	0	0	0	0	0	0	0	0	0	0	0	0	0		0	1	1	1
1711	2	89			0	0	1	0	0	0	0	0	0	1	0	0	0	0	0	0	0	0	0	0	0	0	0	0	0	0	0	0	0	0	0	0	0	0	0	0	0	0	0	0		0	1	1	1
1712	2	87			0	0	1	0	0	0	0	0	0	1	0	0	0	0	0	0	0	0	0	0	0	0	0	0	0	0	0	0	0	0	0	0	0	0	0	0	0	0	0	0		0	1	1	1
1713	2	92			0	0	1	0	0	0	0	0	0	1	0	0	0	0	0	0	0	0	0	0	0	0	0	0	0	0	0	0	0	0	0	0	0	0	0	0	0	0	0	0		0	1	1	1
1714	2	75			0	0	1	0	0	0	0	0	0	1	0	0	0	0	0	0	0	0	0	0	0	0	0	0	0	0	0	0	0	0	0	0	0	0	0	0	0	0	0	0		0	1	1	1
1715	2	80			0	0	1	0	0	0	0	0	0	1	0	0	0	0	0	0	0	0	0	0	0	0	0	0	0	0	0	0	0	0	0	0	0	0	0	0	0	0	0	0		0	1	1	1
1716	2	94			0	0	1	0	0	0	0	0	0	1	0	0	0	0	0	0	0	0	0	0	0	0	0	0	0	0	0	0	0	0	0	0	0	0	0	0	0	0	0	0		0	1	1	1
1717	2	89			0	0	1	0	0	0	0	0	0	1	0	0	0	0	0	0	0	0	0	0	0	0	0	0	0	0	0	0	0	0	0	0	0	0	0	0	0	0	0	0		0	1	1	1
1718	1	69			0	0	1	0	0	0	0	0	0	1	0	0	0	0	0	0	0	0	0	0	0	0	0	0	0	0	0	0	0	0	0	0	0	0	0	0	0	0	0	0		0	1	1	1
1719	2	90			0	0	1	0	0	0	0	0	0	1	0	0	0	0	0	0	0	0	0	0	0	0	0	0	0	0	0	0	0	0	0	0	0	0	0	0	0	0	0	0		0	1	1	1
1720	2	86			0	0	1	0	0	0	0	0	0	1	0	0	0	0	0	0	0	0	0	0	0	0	0	0	0	0	0	0	0	0	0	0	0	0	0	0	0	0	0	0		0	1	1	1
1721	2	91			0	0	1	0	0	0	0	0	0	1	0	0	0	0	0	0	0	0	0	0	0	0	0	0	0	0	0	0	0	0	0	0	0	0	0	0	0	0	0	0		0	1	1	1
1722	1	77			0	0	1	0	0	0	0	0	0	1	0	0	0	0	0	0	0	0	0	0	0	0	0	0	0	0	0	0	0	0	0	0	0	0	0	0	0	0	0	0	1	0	1	1	1
1723	2	95			0	0	1	0	0	0	0	0	0	1	0	0	0	0	0	0	0	0	0	0	0	0	0	0	0	0	0	0	0	0	0	0	0	0	0	0	0	0	0	0		0	1	1	1
1724	1	83			0	0	1	0	0	0	0	0	0	1	0	0	0	0	0	0	0	0	0	0	0	0	0	0	0	0	0	0	0	0	0	0	0	0	0	0	0	0	0	0		0	1	1	1
1725	1	80			0	0	1	0	0	0	0	0	0	1	0	0	0	0	0	0	0	0	0	0	0	0	0	0	0	0	0	0	0	0	0	0	0	0	0	0	0	0	0	0	3	0	1	0	1
1726	2	93			0	0	1	0	0	0	0	0	0	1	0	0	0	0	0	0	0	0	0	0	0	0	0	0	0	0	0	0	0	0	0	0	0	0	0	0	0	0	0	0	2	0	1	0	1
1727	1	85			0	0	1	0	0	0	0	0	0	1	0	0	0	0	0	0	0	0	0	0	0	0	0	0	0	0	0	0	0	0	0	0	0	0	0	0	0	0	0	0		0	1	1	1
1728	1	68			0	0	1	0	0	0	0	0	0	1	0	0	0	0	0	0	0	0	0	0	0	0	0	0	0	0	0	0	0	0	0	0	0	0	0	0	0	0	0	0		0	1	1	1
1729	1	90			0	0	1	0	0	0	0	0	0	1	0	0	0	0	0	0	0	0	0	0	0	0	0	0	0	0	0	0	0	0	0	0	0	0	0	0	0	0	0	0		0	1	1	1
1730	2	91			0	0	1	0	0	0	0	0	0	1	0	0	0	0	0	0	0	0	0	0	0	0	0	0	0	0	0	0	0	0	0	0	0	0	0	0	0	0	0	0		0	1	1	1
1731	2	87			0	0	1	0	0	0	0	0	0	1	0	0	0	0	0	0	0	0	0	0	0	0	0	0	0	0	0	0	0	0	0	0	0	0	0	0	0	0	0	0		0	1	1	1
1732	2	94			0	0	1	0	0	0	0	0	0	1	0	0	0	0	0	0	0	0	0	0	0	0	0	0	0	0	0	0	0	0	0	0	0	0	0	0	0	0	0	0		0	1	1	1
1733	2	86			0	0	1	0	0	0	0	0	0	1	0	0	0	0	0	0	0	0	0	0	0	0	0	0	0	0	0	0	0	0	0	0	0	0	0	0	0	0	0	0		0	1	1	1
1734	2	84			0	0	1	0	0	0	0	0	0	1	0	0	0	0	0	0	0	0	0	0	0	0	0	0	0	0	0	0	0	0	0	0	0	0	0	0	0	0	0	0	1	0	1	1	1
1735	2	77			0	0	1	0	0	0	0	0	0	1	0	0	0	0	0	0	0	0	0	0	0	0	0	0	0	0	0	0	0	0	0	0	0	0	0	0	0	0	0	0		0	1	1	1
1736	2	84			0	0	1	0	0	0	0	0	0	1	0	0	0	0	0	0	0	0	0	0	0	0	0	0	0	0	0	0	0	0	0	0	0	0	0	0	0	0	0	0	1	0	1	1	1
1737	1	85			0	0	1	0	0	0	0	0	0	1	0	0	0	0	0	0	0	0	0	0	0	0	0	0	0	0	0	0	0	0	0	0	0	0	0	0	0	0	0	0	1	0	1	1	1
1738	1	96			0	0	1	0	0	0	0	0	0	1	0	0	0	0	0	0	0	0	0	0	0	0	0	0	0	0	0	0	0	0	0	0	0	0	0	0	0	0	0	0	1	0	1	1	1
1739	1	94			0	0	1	0	0	0	0	0	0	1	0	0	0	0	0	0	0	0	0	0	0	0	0	0	0	0	0	0	0	0	0	0	0	0	0	0	0	0	0	0	1	0	1	1	1
1740	1	91			0	0	1	0	0	0	0	0	0	1	0	0	0	0	0	0	0	0	0	0	0	0	0	0	0	0	0	0	0	0	0	0	0	0	0	0	0	0	0	0		0	1	1	1
1741	2	93			0	0	1	0	0	0	0	0	0	1	0	0	0	0	0	0	0	0	0	0	0	0	0	0	0	0	0	0	0	0	0	0	0	0	0	0	0	0	0	0		0	1	1	1
1742	2	82			0	0	1	0	0	0	0	0	0	1	0	0	0	0	0	0	0	0	0	0	0	0	0	0	0	0	0	0	0	0	0	0	0	0	0	0	0	0	0	0		0	1	1	1
1743	1	90			0	0	1	0	0	0	0	0	0	1	0	0	0	0	0	0	0	0	0	0	0	0	0	0	0	0	0	0	0	0	0	0	0	0	0	0	0	0	0	0		0	1	1	1
1744	1	90			0	0	1	0	0	0	0	0	0	1	0	0	0	0	0	0	0	0	0	0	0	0	0	0	0	0	0	0	0	0	0	0	0	0	0	0	0	0	0	0		0	1	1	1
1745	1	73			0	0	1	0	0	0	0	0	0	1	0	0	0	0	0	0	0	0	0	0	0	0	0	0	0	0	0	0	0	0	0	0	0	0	0	0	0	0	0	0		0	1	1	1
1746	1	94			0	0	1	0	0	0	0	0	0	1	0	0	0	0	0	0	0	0	0	0	0	0	0	0	0	0	0	0	0	0	0	0	0	0	0	0	0	0	0	0		0	1	1	1
1747	1	78			0	0	1	0	0	0	0	0	0	1	0	0	0	0	0	0	0	0	0	0	0	0	0	0	0	0	0	0	0	0	0	0	0	0	0	0	0	0	0	0		0	1	1	1
1748	1	90			0	0	1	0	0	0	0	0	0	1	0	0	0	0	0	0	0	0	0	0	0	0	0	0	0	0	0	0	0	0	0	0	0	0	0	0	0	0	0	0		0	1	1	1
1749	2	98			0	0	1	0	0	0	0	0	0	1	0	0	0	0	0	0	0	0	0	0	0	0	0	0	0	0	0	0	0	0	0	0	0	0	0	0	0	0	0	0	1	0	1	1	1
1750	2	72			0	0	1	0	0	0	0	0	0	1	0	0	0	0	0	0	0	0	0	0	0	0	0	0	0	0	0	0	0	0	0	0	0	0	0	0	0	0	0	0		0	1	1	1
1751	2	77			0	0	1	0	0	0	0	0	0	1	0	0	0	0	0	0	0	0	0	0	0	0	0	0	0	0	0	0	0	0	0	0	0	0	0	0	0	0	0	0		0	1	1	1
1752	2	90			0	0	1	0	0	0	0	0	0	1	0	0	0	0	0	0	0	0	0	0	0	0	0	0	0	0	0	0	0	0	0	0	0	0	0	0	0	0	0	0		0	1	1	1
1753	2	84			0	0	1	0	0	0	0	0	0	1	0	0	0	0	0	0	0	0	0	0	0	0	0	0	0	0	0	0	0	0	0	0	0	0	0	0	0	0	0	0		0	1	1	1
1754	2	84			0	0	1	0	0	0	0	0	0	1	0	0	0	0	0	0	0	0	0	0	0	0	0	0	0	0	0	0	0	0	0	0	0	0	0	0	0	0	0	0		0	1	1	1
1755	1	87			0	0	1	0	0	0	0	0	0	1	0	0	0	0	0	0	0	0	0	0	0	0	0	0	0	0	0	0	0	0	0	0	0	0	0	0	0	0	0	0		0	1	1	1
1756	2	93			0	0	1	0	0	0	0	0	0	1	0	0	0	0	0	0	0	0	0	0	0	0	0	0	0	0	0	0	0	0	0	0	0	0	0	0	0	0	0	0		0	1	1	1
1757	2	87			0	0	1	0	0	0	0	0	0	1	0	0	0	0	0	0	0	0	0	0	0	0	0	0	0	0	0	0	0	0	0	0	0	0	0	0	0	0	0	0		0	1	1	1
1758	2	85			0	0	1	0	0	0	0	0	0	1	0	0	0	0	0	0	0	0	0	0	0	0	0	0	0	0	0	0	0	0	0	0	0	0	0	0	0	0	0	0		0	1	1	1
1759	2	76			0	0	1	0	0	0	0	0	0	1	0	0	0	0	0	0	0	0	0	0	0	0	0	0	0	0	0	0	0	0	0	0	0	0	0	0	0	0	0	0		0	1	1	1
1760	2	87			0	0	1	0	0	0	0	0	0	1	0	0	0	0	0	0	0	0	0	0	0	0	0	0	0	0	0	0	0	0	0	0	0	0	0	0	0	0	0	0		0	1	1	1
1761	1	81			0	0	1	0	0	0	0	0	0	1	0	0	0	0	0	0	0	0	0	0	0	0	0	0	0	0	0	0	0	0	0	0	0	0	0	0	0	0	0	0		0	1	1	1
1762	1	76			0	0	1	0	0	0	0	0	0	1	0	0	0	0	0	0	0	0	0	0	0	0	0	0	0	0	0	0	0	0	0	0	0	0	0	0	0	0	0	0		0	1	1	1
1763	1	89			0	0	1	0	0	0	0	0	0	1	0	0	0	0	0	0	0	0	0	0	0	0	0	0	0	0	0	0	0	0	0	0	0	0	0	0	0	0	0	0		0	1	1	1
1764	1	95			0	0	1	0	0	0	0	0	0	1	0	0	0	0	0	0	0	0	0	0	0	0	0	0	0	0	0	0	0	0	0	0	0	0	0	0	0	0	0	0		0	1	1	1
1765	2	87			0	0	1	0	0	0	0	0	0	1	0	0	0	0	0	0	0	0	0	0	0	0	0	0	0	0	0	0	0	0	0	0	0	0	0	0	0	0	0	0		0	1	1	1
1766	1	100			0	0	1	0	0	0	0	0	0	1	0	0	0	0	0	0	0	0	0	0	0	0	0	0	0	0	0	0	0	0	0	0	0	0	0	0	0	0	0	0		0	1	1	1
1767	1	81			0	0	1	0	0	0	0	0	0	1	0	0	0	0	0	0	0	0	0	0	0	0	0	0	0	0	0	0	0	0	0	0	0	0	0	0	0	0	0	0		0	1	1	1
1768	1	82			0	0	1	0	0	0	0	0	0	1	0	0	0	0	0	0	0	0	0	0	0	0	0	0	0	0	0	0	0	0	0	0	0	0	0	0	0	0	0	0		0	1	1	1
1769	2	82			0	0	1	0	0	0	0	0	0	1	0	0	0	0	0	0	0	0	0	0	0	0	0	0	0	0	0	0	0	0	0	0	0	0	0	0	0	0	0	0		0	1	1	1
1770	2	82			0	0	1	0	0	0	0	0	0	1	0	0	0	0	0	0	0	0	0	0	0	0	0	0	0	0	0	0	0	0	0	0	0	0	0	0	0	0	0	0		0	1	1	1
1771	1	76			0	0	1	0	0	0	0	0	0	1	0	0	0	0	0	0	0	0	0	0	0	0	0	0	0	0	0	0	0	0	0	0	0	0	0	0	0	0	0	0		0	1	1	1
1772	1	92			0	0	1	0	0	0	0	0	0	1	0	0	0	0	0	0	0	0	0	0	0	0	0	0	0	0	0	0	0	0	0	0	0	0	0	0	0	0	0	0		0	1	1	1
1773	1	67			0	0	1	0	0	0	0	0	0	1	0	0	0	0	0	0	0	0	0	0	0	0	0	0	0	0	0	0	0	0	0	0	0	0	0	0	0	0	0	0		0	1	1	1
1774	2	96			0	0	1	0	0	0	0	0	0	1	0	0	0	0	0	0	0	0	0	0	0	0	0	0	0	0	0	0	0	0	0	0	0	0	0	0	0	0	0	0		0	1	1	1
1775	2	87			0	0	1	0	0	0	0	0	0	1	0	0	0	0	0	0	0	0	0	0	0	0	0	0	0	0	0	0	0	0	0	0	0	0	0	0	0	0	0	0	1	0	1	1	1
1776	1	79			0	0	1	0	0	0	0	0	0	1	0	0	0	0	0	0	0	0	0	0	0	0	0	0	0	0	0	0	0	0	0	0	0	0	0	0	0	0	0	0		0	1	1	1
1777	2	99			0	0	1	0	0	0	0	0	0	1	0	0	0	0	0	0	0	0	0	0	0	0	0	0	0	0	0	0	0	0	0	0	0	0	0	0	0	0	0	0	1	0	1	1	1
1778	2	90			0	0	1	0	0	0	0	0	0	1	0	0	0	0	0	0	0	0	0	0	0	0	0	0	0	0	0	0	0	0	0	0	0	0	0	0	0	0	0	0	1	0	1	1	1
1779	2	85			0	0	1	0	0	0	0	0	0	1	0	0	0	0	0	0	0	0	0	0	0	0	0	0	0	0	0	0	0	0	0	0	0	0	0	0	0	0	0	0		0	1	1	1
1780	2	90			0	0	1	0	0	0	0	0	0	1	0	0	0	0	0	0	0	0	0	0	0	0	0	0	0	0	0	0	0	0	0	0	0	0	0	0	0	0	0	0	1	0	1	1	1
1781	1	81			0	0	1	0	0	0	0	0	0	1	0	0	0	0	0	0	0	0	0	0	0	0	0	0	0	0	0	0	0	0	0	0	0	0	0	0	0	0	0	0	1	0	1	1	1
1782	1	83			0	0	1	0	0	0	0	0	0	1	0	0	0	0	0	0	0	0	0	0	0	0	0	0	0	0	0	0	0	0	0	0	0	0	0	0	0	0	0	0	1	0	1	1	1
1783	2	75			0	0	1	0	0	0	0	0	0	1	0	0	0	0	0	0	0	0	0	0	0	0	0	0	0	0	0	0	0	0	0	0	0	0	0	0	0	0	0	0		0	1	1	1
1784	2	86			0	0	1	0	0	0	0	0	0	1	0	0	0	0	0	0	0	0	0	0	0	0	0	0	0	0	0	0	0	0	0	0	0	0	0	0	0	0	0	0		0	1	1	1
1785	2	80			0	0	1	0	0	0	0	0	0	1	0	0	0	0	0	0	0	0	0	0	0	0	0	0	0	0	0	0	0	0	0	0	0	0	0	0	0	0	0	0		0	1	1	1
1786	2	80			0	0	1	0	0	0	0	0	0	1	0	0	0	0	0	0	0	0	0	0	0	0	0	0	0	0	0	0	0	0	0	0	0	0	0	0	0	0	0	0		0	1	1	1
1787	2	89			0	0	1	0	0	0	0	0	0	1	0	0	0	0	0	0	0	0	0	0	0	0	0	0	0	0	0	0	0	0	0	0	0	0	0	0	0	0	0	0		0	1	1	1
1788	1	66			0	0	1	0	0	0	0	0	0	1	0	0	0	0	0	0	0	0	0	0	0	0	0	0	0	0	0	0	0	0	0	0	0	0	0	0	0	0	0	0		0	1	1	1
1789	1	78			0	0	1	0	0	0	0	0	0	1	0	0	0	0	0	0	0	0	0	0	0	0	0	0	0	0	0	0	0	0	0	0	0	0	0	0	0	0	0	0		0	1	1	1
1790	2	84			0	0	1	0	0	0	0	0	0	1	0	0	0	0	0	0	0	0	0	0	0	0	0	0	0	0	0	0	0	0	0	0	0	0	0	0	0	0	0	0		0	1	1	1
1791	1	67			0	0	1	0	0	0	0	0	0	1	0	0	0	0	0	0	0	0	0	0	0	0	0	0	0	0	0	0	0	0	0	0	0	0	0	0	0	0	0	0		0	1	1	1
1792	1	85			0	0	1	0	0	0	0	0	0	1	0	0	0	0	0	0	0	0	0	0	0	0	0	0	0	0	0	0	0	0	0	0	0	0	0	0	0	0	0	0		0	1	1	1
1793	2	92			0	0	1	0	0	0	0	0	0	1	0	0	0	0	0	0	0	0	0	0	0	0	0	0	0	0	0	0	0	0	0	0	0	0	0	0	0	0	0	0		0	1	1	1
1794	2	91			0	0	1	0	0	0	0	0	0	1	0	0	0	0	0	0	0	0	0	0	0	0	0	0	0	0	0	0	0	0	0	0	0	0	0	0	0	0	0	0		0	1	1	1
1795	2	92			0	0	1	0	0	0	0	0	0	1	0	0	0	0	0	0	0	0	0	0	0	0	0	0	0	0	0	0	0	0	0	0	0	0	0	0	0	0	0	0		0	1	1	1
1796	2	89			0	0	1	0	0	0	0	0	0	1	0	0	0	0	0	0	0	0	0	0	0	0	0	0	0	0	0	0	0	0	0	0	0	0	0	0	0	0	0	0		0	1	1	1
1797	2	82			0	0	1	0	0	0	0	0	0	1	0	0	0	0	0	0	0	0	0	0	0	0	0	0	0	0	0	0	0	0	0	0	0	0	0	0	0	0	0	0		0	1	1	1
1798	2	87			0	0	1	0	0	0	0	0	0	1	0	0	0	0	0	0	0	0	0	0	0	0	0	0	0	0	0	0	0	0	0	0	0	0	0	0	0	0	0	0		0	1	1	1
1799	2	88			0	0	1	0	0	0	0	0	0	1	0	0	0	0	0	0	0	0	0	0	0	0	0	0	0	0	0	0	0	0	0	0	0	0	0	0	0	0	0	0		0	1	1	1
1800	2	65			0	0	1	0	0	0	0	0	0	1	0	0	0	0	0	0	0	0	0	0	0	0	0	0	0	0	0	0	0	0	0	0	0	0	0	0	0	0	0	0		0	1	1	1
1801	1	96			0	0	1	0	0	0	0	0	0	1	0	0	0	0	0	0	0	0	0	0	0	0	0	0	0	0	0	0	0	0	0	0	0	0	0	0	0	0	0	0		0	1	1	1
1802	2	85			0	0	1	0	0	0	0	0	0	1	0	0	0	0	0	0	0	0	0	0	0	0	0	0	0	0	0	0	0	0	0	0	0	0	0	0	0	0	0	0		0	1	1	1
1803	1	96			0	0	1	0	0	0	0	0	0	1	0	0	0	0	0	0	0	0	0	0	0	0	0	0	0	0	0	0	0	0	0	0	0	0	0	0	0	0	0	0		0	1	1	1
1804	2	86			0	2	1	0	0	0	0	0	0	1	0	1	0	0	0	0	1	1	1	0	1	1	1	0	0	0	0	0	0	0	0	1	1	0	0	1	1	1	1	0	1	13	1	1	1
1805	2	86			0	2	1	1	0	0	0	0	1	1	0	0	0	0	1	1	0	1	0	1	1	0	1	1	0	0	0	0	1	0	1	1	1	0	1	1	1	0	0	0	3	14	1	1	0
1806	2	87			0	3	0	0	0	0	0	0	0	1	0	1	0	0	0	1	1	1	0	1	1	1	1	0	0	0	0	0	0	0	0	0	1	0	1	1	0	0	0	0	1	11	1	0	1
1807	1	75			0	2	1	1	0	0	0	0	1	1	0	1	0	0	0	1	1	1	1	0	0	0	0	0	0	0	0	0	0	0	0	1	1	0	0	1	1	1	0	0	2	10	1	0	0
1808	1	74			0	0	1	0	0	0	0	0	0	1	1	1	1	0	0	1	1	1	0	1	0	0	0	1	0	1	0	0	0	0	0	1	1	0	1	0	0	1	1	0	3	14	1	0	1
1809	2	88			0	1	1	1	0	0	0	0	1	1	0	0	0	0	0	0	1	0	0	0	1	1	1	0	0	0	0	0	0	0	0	0	0	0	0	1	1	1	1	0	2	8	1	0	0
1810	1	84			0	1	1	1	0	0	0	0	1	1	0	0	0	0	0	1	0	1	0	1	0	1	0	0	0	0	0	0	0	0	0	1	1	1	0	1	1	0	1	0	2	10	1	1	0
1811	2	84			0	1	1	1	0	0	0	0	1	1	0	1	0	0	1	1	1	1	1	1	1	1	1	1	0	0	0	0	0	0	0	1	1	0	1	1	1	1	1	1	2	19	1	0	1
1812	2	89			0	1	1	0	0	0	0	0	0	1	1	1	1	1	1	1	1	1	1	1	1	1	1	1	1	1	1	1	0	0	0	1	1	0	0	1	1	1	1	0	2	24	0	0	0
1813	2	93			0	0	1	0	0	0	0	0	0	1	0	0	1	0	0	1	1	1	1	1	1	1	1	0	0	0	0	0	0	0	0	1	1	0	0	1	1	1	1	0	1	15	1	0	1
1814	2	96			0	2	1	0	0	0	0	0	0	1	1	1	1	0	1	1	1	1	1	1	1	1	1	1	1	0	0	0	1	0	0	1	1	0	1	1	1	1	1	0	3	22	1	1	1
1815	2	87			0	1	1	1	0	0	0	0	1	1	0	1	1	0	0	1	1	1	1	1	1	1	1	0	0	0	0	0	0	0	0	0	0	0	0	1	1	1	0	0	1	13	1	0	1
1816	2	90			0	0	1	0	0	0	0	0	0	1	0	0	0	0	0	0	0	0	0	0	1	1	1	0	0	0	0	0	0	0	0	1	0	0	0	0	0	0	0	0	3	4	1	1	1
1817	2	90			0	0	1	1	0	0	0	0	1	1	0	0	0	0	0	0	1	1	1	1	1	1	1	0	0	0	0	0	0	0	0	1	1	0	0	0	1	1	0	1	1	12	1	0	0
1818	2	82			0	1	1	0	0	0	0	0	0	1	0	0	0	0	0	0	0	0	0	0	0	0	0	0	0	0	0	0	0	0	0	0	0	0	0	0	0	0	1	0	1	1	1	1	1
1819	2	84			0	0	1	0	0	0	0	0	0	1	0	1	0	0	0	0	1	1	0	1	1	1	1	0	0	0	0	0	0	0	0	0	0	0	0	0	0	0	0	0	1	7	1	1	1
1820	1	89			0	0	1	1	0	0	0	0	1	1	0	1	1	0	0	1	1	0	0	0	1	1	1	1	0	0	0	0	0	0	0	1	1	1	0	0	0	0	0	0	2	11	1	1	1
1821	1	85			0	0	1	0	0	0	0	0	0	1	0	1	1	1	1	1	1	1	1	1	1	1	1	0	0	0	0	0	0	0	0	1	1	0	0	0	0	0	1	0	1	15	1	1	1
1822	1	88			0	0	1	0	0	0	0	0	0	1	0	1	1	0	0	1	1	1	0	0	1	1	1	0	0	0	0	0	0	0	0	0	0	0	0	0	0	0	0	0	2	8	1	1	1
1823	1	79			0	0	1	0	0	0	0	0	0	1	1	1	1	0	0	1	1	1	0	1	0	0	0	0	0	0	0	0	0	0	0	1	1	0	0	1	1	1	0	0	2	12	1	1	1
1824	1	81			0	1	1	1	0	0	0	0	1	1	0	0	1	0	0	1	1	1	0	0	1	1	1	0	0	0	0	0	0	0	0	1	1	0	1	1	0	1	1	0	2	13	1	1	1
1825	2	83			0	0	1	0	0	0	0	0	0	1	0	0	0	0	0	1	1	1	0	1	0	0	0	0	0	0	0	0	0	0	0	0	0	0	0	0	0	0	0	0	1	4	1	1	1
1826	2	88			0	0	1	0	0	0	0	0	0	1	0	0	0	0	0	1	1	1	1	1	1	1	1	0	0	0	0	0	0	0	0	0	1	0	0	0	0	0	0	0	1	9	1	1	1
1827	2	91			1	2	0	1	1	1	1	1	5	0	1	1	1	1	1	1	1	1	1	1	1	0	1	1	1	0	0	0	1	0	1	1	1	0	1	1	1	1	1	1	3	24	1	0	0
1828	2	85			0	3	0	1	0	0	0	0	1	1	1	1	1	1	1	1	1	1	1	1	0	1	1	1	0	1	0	0	0	0	0	1	0	1	1	0	1	1	1	0	1	20	0	0	0
1829	2	94			0	2	1	1	0	0	0	0	1	1	0	0	0	0	0	1	1	1	1	1	1	1	1	0	0	0	0	0	0	1	1	1	1	0	0	0	0	0	0	0	1	12	1	0	0
1830	2	86			1	3	0	1	1	1	1	1	5	0	1	1	1	1	1	1	1	1	1	1	1	1	1	1	0	0	0	0	0	0	0	1	1	1	1	1	1	1	1	1	3	23	1	0	0
1831	2	92			0	1	1	0	0	0	0	0	0	1	1	1	1	1	1	1	1	1	1	1	1	1	1	1	0	0	0	0	0	0	0	1	1	0	1	1	1	1	0	0	2	20	1	1	0
1832	2	85			0	0	1	0	0	0	0	0	0	1	0	0	0	0	1	0	0	0	0	0	1	1	1	1	0	0	0	0	0	0	0	1	0	0	0	0	0	0	0	0	3	6	1	1	1
1833	2	88			0	0	1	1	0	0	1	0	2	1	0	1	0	1	0	1	1	1	1	1	1	0	1	1	0	0	0	0	0	0	0	1	1	1	1	1	1	1	0	1	2	18	1	0	0
1834	2	89			0	1	1	0	0	0	0	0	0	1	0	1	1	1	1	1	1	1	1	1	0	1	0	1	1	1	1	0	0	0	0	1	1	1	0	1	1	1	0	0	1	20	0	0	0
1835	2	96			0	0	1	1	0	0	0	0	1	1	0	0	0	0	0	0	0	1	1	0	0	0	0	0	0	0	0	0	0	0	0	0	0	0	0	1	1	0	0	0	2	4	1	1	0
1836	2	92			0	2	1	1	0	0	0	0	1	1	1	1	0	0	1	1	1	1	1	1	1	1	1	0	0	0	0	0	1	1	0	1	1	0	1	0	1	0	0	0	2	17	1	0	1
1837	2	95			0	1	1	1	0	0	0	0	1	1	0	0	0	0	0	1	1	0	0	1	1	0	1	1	1	0	0	0	1	0	0	1	1	1	1	1	1	1	0	0	2	15	1	1	0
1838	1	85			1	0	1	1	1	1	1	1	5	0	1	1	1	1	0	1	1	1	1	1	1	1	1	1	0	0	0	0	0	0	0	1	1	1	1	1	1	1	1	1	3	22	1	0	0
1839	2	90			0	2	1	0	0	0	0	0	0	1	0	1	0	0	0	0	0	0	0	0	1	1	1	1	1	0	1	0	0	0	0	1	1	0	1	0	0	0	0	0	2	10	1	1	1
1840	2	79			0	3	0	1	1	1	1	0	4	0	1	1	1	1	1	1	1	1	1	1	1	1	1	0	0	0	0	0	0	0	1	1	1	0	1	1	1	1	0	0	2	20	1	0	0
1841	2	86			0	3	0	1	0	1	0	0	2	1	0	1	1	0	1	1	1	1	1	1	1	1	1	1	0	0	0	0	0	0	0	1	1	0	1	1	1	1	0	1	3	19	1	0	0
1842	1	86			0	0	1	1	0	1	0	0	2	1	0	0	1	1	0	1	1	1	1	1	1	1	1	1	0	0	0	0	0	0	0	1	1	1	1	1	1	1	0	0	2	18	1	1	1
1843	2	79	53	150	0	3	0	1	0	1	0	0	2	1	1	1	1	1	1	1	0	1	1	1	1	1	1	1	1	1	1	1	0	0	0	1	1	0	1	1	0	0	1	1	2	23	0	0	1
1844	2	71	60		0	2	1	1	0	1	0	0	2	1	0	1	1	1	1	0	1	1	1	1	1	1	1	0	0	0	0	0	0	0	0	1	1	0	1	0	1	1	0	0	1	16	1	0	0
1845	2	84			1	0	1	1	1	1	1	1	5	0	1	1	0	1	0	1	1	1	1	1	1	1	1	1	1	0	0	0	1	1	0	1	1	1	1	1	1	0	1	1	3	23	1	1	1
1846	2	83			0	0	1	0	0	0	0	0	0	1	0	0	0	0	0	1	1	0	0	0	0	0	0	1	0	0	1	0	0	0	0	1	0	1	1	0	0	0	1	0	1	8	1	1	1
1847	2	83			0	1	1	1	0	0	0	0	1	1	0	1	0	0	0	0	0	1	1	0	1	1	1	1	0	0	0	0	0	0	0	1	1	0	0	0	0	0	0	0	2	9	1	0	0
1848	2	90			0	0	1	1	0	0	0	0	1	1	0	1	1	0	0	1	1	1	1	1	1	1	1	0	0	0	0	0	0	0	0	0	0	0	0	0	1	1	0	0	2	12	1	0	0
1849	2	86			0	3	0	1	0	0	0	0	1	1	1	1	1	0	0	1	1	1	1	1	1	1	1	1	1	0	0	0	1	0	0	1	1	1	1	1	1	1	1	0	3	21	1	0	0
1850	1	78			0	2	1	1	0	1	0	0	2	1	0	0	0	1	0	1	1	1	1	0	1	1	1	0	0	0	0	0	1	0	1	1	1	0	0	1	1	1	0	0	3	15	1	0	1
1851	1	82			1	1	0	1	1	1	1	1	5	0	0	0	0	0	0	1	1	1	1	1	1	1	1	1	0	0	0	0	0	0	0	1	1	0	1	1	1	0	0	1	2	15	1	0	1
1852	1	87			0	3	0	1	0	0	0	0	1	1	1	1	1	1	1	1	1	1	1	1	1	1	1	1	0	0	0	0	0	1	1	1	1	1	1	1	1	1	1	0	1	24	0	0	0
1853	1	74			0	1	1	1	0	0	0	0	1	1	0	0	0	0	0	1	1	1	1	1	1	1	1	1	0	0	0	0	0	0	0	1	1	1	1	1	1	1	1	0	3	17	1	1	1
1854	1	76			0	1	1	0	0	0	0	0	0	1	0	1	1	0	0	1	1	1	1	1	1	1	1	1	0	0	0	0	0	0	0	1	1	1	1	1	1	1	0	0	3	18	1	1	1
1855	1	90			0	0	1	0	0	0	0	0	0	1	0	0	0	0	0	0	0	0	0	0	0	0	0	0	0	0	0	0	0	0	0	1	1	1	1	1	1	1	1	0	2	8	1	0	1
1856	2	92			0	0	1	0	0	0	0	0	0	1	0	0	0	0	0	1	1	0	0	0	0	0	0	0	0	0	0	0	0	0	0	0	0	0	0	0	0	0	0	0	1	2	1	1	1
1857	2	89			0	0	1	0	0	0	0	0	0	1	0	1	0	0	0	1	1	0	1	1	1	1	1	1	1	1	1	0	1	0	0	1	1	1	1	1	0	0	0	0	3	18	1	1	1
1858	2	89			0	3	0	1	0	0	0	0	1	1	0	0	0	0	0	0	0	0	1	1	1	1	1	1	0	0	0	0	0	0	0	1	1	0	0	1	1	1	0	0	3	11	1	0	0
1859	2	71			0	2	1	0	0	0	0	0	0	1	0	1	0	0	0	1	0	1	1	1	1	1	1	1	0	0	0	0	1	1	0	1	1	0	0	1	1	1	0	0	1	16	1	0	0
1860	2	97			0	0	1	1	0	0	0	0	1	1	0	1	0	0	0	1	1	0	0	0	1	1	1	1	0	0	0	0	0	0	0	1	1	0	0	1	1	1	1	0	3	13	1	1	0
1861	2	74			0	3	0	1	0	0	0	0	1	1	1	1	1	0	1	1	1	1	1	1	1	1	1	1	0	0	0	0	1	1	1	1	1	0	0	0	0	0	0	0	3	18	1	0	1
1862	2	86			0	0	1	0	0	0	0	0	0	1	0	0	0	0	0	0	0	0	0	0	0	0	0	0	0	0	0	0	0	0	0	1	1	0	1	0	0	0	1	0	3	4	1	1	1
1863	2	79			0	0	1	1	0	1	0	0	2	1	0	1	0	0	0	1	1	1	1	1	1	1	0	1	0	0	0	0	0	0	0	1	1	1	1	1	1	1	1	0	2	17	1	1	1
1864	1	96			0	1	1	1	1	1	1	0	4	0	0	1	1	0	0	1	1	1	1	1	1	1	1	1	0	0	1	0	1	0	1	1	1	1	1	1	1	1	1	0	3	22	1	1	0
1865	1	92			0	2	1	0	0	0	0	0	0	1	0	1	1	0	0	1	1	1	0	0	1	1	1	1	0	1	0	0	0	0	0	0	0	0	0	1	1	0	1	0	3	13	1	1	1
1866	1	87			0	3	0	0	0	0	0	0	0	1	0	1	1	0	0	1	1	1	1	1	1	1	1	1	1	1	1	1	0	1	0	0	0	1	0	1	1	1	1	0	3	21	1	0	0
1867	1	84			0	0	1	0	0	0	0	0	0	1	0	0	0	0	0	0	0	0	0	0	0	0	0	0	0	0	0	0	0	0	0	1	0	0	0	1	0	1	0	0		3	1	1	1
1868	1	85			0	0	1	1	0	0	0	0	1	1	0	0	0	0	0	1	1	0	0	0	1	0	0	0	0	0	0	0	0	0	0	1	1	0	1	1	0	1	0	0	2	8	1	1	1
1869	1	93			0	0	1	0	0	0	0	0	0	1	0	0	0	0	0	1	1	0	0	0	0	0	0	0	0	0	0	0	0	0	0	1	1	0	0	1	1	1	0	0	2	7	1	1	1
1870	2	85			0	0	1	1	0	0	0	0	1	1	0	1	0	0	0	0	0	0	0	0	1	1	1	0	0	0	0	0	0	0	0	1	1	0	0	1	1	1	1	0	1	10	1	1	1
1871	2	94			0	3	0	0	0	0	0	0	0	1	0	1	0	0	0	1	1	0	1	0	1	1	1	0	0	0	0	0	1	0	0	1	1	0	0	1	1	1	1	0	2	14	1	1	1
1872	2	76			0	0	1	1	0	0	0	0	1	1	0	1	0	0	0	1	1	1	1	1	0	1	1	1	0	0	0	0	0	0	1	1	1	0	1	1	1	1	1	0	3	17	1	1	1
1873	2	90			0	0	1	0	0	0	0	0	0	1	0	1	0	0	0	1	0	0	0	0	0	0	0	0	0	0	0	0	0	0	0	1	1	0	0	0	0	0	0	0	1	4	1	1	1
1874	2	91			0	0	1	0	0	0	0	0	0	1	0	0	0	0	0	1	1	0	0	0	0	0	0	0	0	0	0	0	0	0	0	1	1	0	1	1	0	1	1	0	3	8	1	1	1
1875	1	75			0	1	1	0	0	0	0	0	0	1	0	1	1	0	0	1	1	1	1	1	1	1	1	1	1	1	1	1	0	0	0	1	1	0	1	1	1	1	1	0	3	22	1	0	0
1876	1	78			0	3	0	0	0	0	0	0	0	1	1	1	1	1	1	1	1	1	1	1	1	1	1	0	0	0	0	0	0	0	1	0	0	1	0	1	1	1	0	0	2	18	1	0	1
1877	2	81			1	0	1	1	1	1	1	1	5	0	0	1	0	0	0	1	1	1	0	0	0	0	1	1	0	0	0	0	0	0	0	1	1	0	1	1	1	0	1	0	1	12	1	0	0
1878	2	87			0	0	1	0	0	0	0	0	0	1	0	1	1	0	0	1	1	0	1	1	1	1	1	1	1	1	0	0	0	0	0	1	1	1	1	0	1	0	1	1	2	19	1	1	0
1879	2	79			0	2	1	0	0	0	0	0	0	1	1	1	1	0	0	1	1	1	0	0	1	1	1	1	1	0	0	0	1	1	0	0	1	1	1	1	0	1	1	0	1	17	1	0	1
1880	2	95			0	0	1	0	0	0	0	0	0	1	0	0	0	0	0	0	0	0	1	1	0	0	0	0	0	0	0	0	0	0	0	0	1	0	0	0	0	0	0	0	1	3	1	0	0
1881	2	93			0	3	0	1	0	0	0	0	1	1	0	1	1	0	0	0	1	0	1	1	1	0	1	0	0	0	0	0	1	0	0	1	1	0	0	1	1	1	1	0	1	13	1	1	0
1882	2	80			0	2	1	0	0	0	0	0	0	1	0	1	0	0	0	0	0	0	0	0	1	0	0	0	0	0	0	0	0	0	0	1	0	0	0	0	0	0	1	0	1	4	1	0	1
1883	2	84			0	2	1	1	0	0	0	0	1	1	0	1	1	1	1	1	1	1	1	1	1	1	0	1	0	0	0	0	0	1	1	1	1	0	1	0	1	1	1	0	1	20	0	0	0
1884	2	88			0	0	1	1	0	1	0	0	2	1	0	0	0	0	0	1	1	0	1	0	1	0	1	1	0	0	0	0	0	0	0	1	1	1	1	0	0	0	0	0	3	10	1	1	1
1885	2	77			0	2	1	0	0	0	0	0	0	1	0	0	0	0	0	1	1	0	1	0	0	1	0	1	0	0	0	0	0	0	1	1	1	1	1	1	1	1	0	0	3	13	1	1	0
1886	2	83			0	0	1	0	0	0	0	0	0	1	0	0	0	0	0	1	0	1	0	0	0	0	0	0	0	0	0	0	0	0	0	1	1	0	1	0	0	0	1	0	2	6	1	1	0
1887	2	97			0	1	1	0	0	0	0	0	0	1	0	0	0	0	0	1	1	0	0	1	0	0	1	1	0	0	0	0	0	0	0	1	0	0	0	1	0	1	1	0	1	9	1	1	1
1888	2	87			0	0	1	0	0	0	0	0	0	1	0	0	0	0	0	0	0	0	0	0	0	0	0	0	0	0	0	0	0	0	0	0	1	0	0	0	0	0	0	0	1	1	1	0	0
1889	2	83			0	0	1	0	0	0	0	0	0	1	0	0	0	0	0	0	0	0	0	0	0	0	0	0	0	0	0	0	0	0	0	1	1	0	0	0	0	0	0	0	1	2	1	1	1
1890	2	85			0	0	1	0	0	0	0	0	0	1	0	0	0	0	0	0	1	0	1	0	0	0	0	0	0	0	0	0	0	0	0	1	1	0	0	1	0	1	0	0	2	6	1	1	0
1891	2	88			0	0	1	1	0	0	0	0	1	1	0	0	1	0	0	0	1	0	1	1	0	1	1	0	0	0	0	0	0	0	0	1	1	0	1	0	1	0	1	1	1	12	1	1	0
1892	1	72			0	2	1	1	0	0	1	0	2	1	0	1	1	0	0	1	0	1	1	1	1	1	1	1	1	1	1	0	0	0	0	1	0	0	0	0	0	0	0	0	3	14	1	0	0
1893	2	91			0	0	1	1	0	0	0	0	1	1	0	1	1	0	0	1	1	1	1	1	1	1	1	1	0	0	0	0	0	0	0	1	1	0	0	0	1	0	1	0	1	15	1	0	0
1894	2	84			0	0	1	0	0	0	0	0	0	1	0	1	0	0	0	1	1	1	1	1	1	1	0	1	0	0	0	0	0	0	0	1	1	1	0	0	0	1	1	0	3	14	1	1	0
1895	1	79			0	2	1	1	1	1	0	0	3	1	1	1	1	0	1	1	1	1	1	1	1	1	1	1	0	0	1	0	0	0	0	1	1	1	1	1	1	1	1	1	3	23	1	0	0
1896	2	83			0	2	1	1	0	1	0	0	2	1	0	1	1	0	0	1	1	1	1	1	0	0	0	1	1	1	1	1	1	0	1	1	1	0	0	1	1	1	0	1	2	20	1	0	0
1897	2	87			0	0	1	1	0	0	0	0	1	1	0	1	1	0	0	1	1	1	1	0	1	1	1	1	0	0	0	0	0	0	0	1	1	1	1	0	0	0	1	0	1	15	1	1	0
1898	2	91			0	0	1	0	0	0	0	0	0	1	0	1	1	0	0	0	0	1	0	0	1	1	0	0	0	0	0	0	0	0	0	1	1	0	1	1	1	1	1	0	2	12	1	1	1
1899	2	68			0	2	1	0	0	0	0	0	0	1	0	1	0	0	1	0	0	0	0	1	1	0	1	1	0	0	0	0	0	0	0	1	1	0	0	0	1	0	1	0	3	10	1	1	1
1900	2	87			0	2	1	0	0	0	0	0	0	1	0	0	1	1	0	0	0	0	1	1	0	1	0	1	1	1	0	0	0	0	0	0	0	0	0	1	1	1	1	0	2	12	1	0	0
1901	2	91			0	1	1	0	0	0	0	0	0	1	0	0	1	1	1	0	1	0	1	1	0	1	1	1	0	0	0	0	1	0	1	1	1	0	0	0	1	1	1	0	1	16	1	0	1
1902	2	78			0	2	1	0	0	0	0	0	0	1	0	1	1	1	0	0	0	0	1	1	0	0	0	0	0	0	0	0	0	0	0	1	1	0	0	1	0	0	1	0	1	9	1	1	1
1903	1	74			0	0	1	1	0	0	0	0	1	1	0	0	0	0	0	0	0	0	0	0	0	0	0	1	0	0	0	0	0	0	0	1	1	0	0	1	1	1	0	0	2	6	1	1	1
1904	2	71	65	165	0	3	0	1	0	1	0	0	2	1	1	1	0	0	1	1	1	1	1	1	1	1	1	1	0	0	0	0	1	1	1	1	1	0	1	1	1	1	1	0	2	22	1	0	0
1905	1	86			0	1	1	0	0	0	0	0	0	1	1	0	0	0	0	1	1	1	1	1	1	1	1	1	1	1	0	0	1	0	1	1	1	1	1	1	1	1	0	0	2	21	1	0	0
1906	1	70			0	1	1	0	0	0	0	0	0	1	0	1	0	0	0	1	1	1	1	1	1	1	1	0	0	0	0	0	0	1	0	0	0	0	1	1	1	1	1	0	2	15	1	1	1
1907	2	84			0	0	1	0	0	0	0	0	0	1	0	0	0	0	0	0	0	0	0	0	1	1	1	0	0	0	0	0	0	0	0	1	1	0	0	0	0	0	0	0	1	5	1	1	1
1908	2	82			0	3	0	0	0	0	0	0	0	1	0	1	1	0	1	1	1	1	1	1	1	1	1	1	0	0	0	0	0	0	0	1	1	0	0	1	0	1	0	0	1	16	1	1	1
1909	2	85			0	2	1	0	0	0	0	0	0	1	0	0	0	0	0	1	1	0	1	1	1	1	1	1	1	1	1	0	1	0	0	1	1	1	0	0	0	0	1	0	1	16	1	0	0
1910	2	67			0	0	1	1	0	0	0	0	1	1	0	0	0	0	1	1	1	1	1	1	1	1	1	1	1	1	1	1	0	0	0	1	1	1	1	1	1	1	1	1	3	23	1	0	0
1911	2	91			0	1	1	0	0	0	0	0	0	1	1	1	0	0	0	0	0	1	0	0	0	0	0	0	0	0	0	0	0	0	0	0	1	0	1	0	0	0	0	0	1	5	1	1	1
1912	2	90			0	3	0	1	0	0	0	0	1	1	0	0	1	0	1	0	0	0	0	0	1	1	1	1	1	0	1	1	1	0	1	1	1	0	1	1	1	1	0	1	3	18	1	1	1
1913	2	88			0	1	1	1	0	1	0	0	2	1	1	1	1	1	1	1	1	1	1	1	1	0	1	1	0	1	0	1	0	0	0	1	1	0	1	1	1	1	1	0	3	22	1	0	0
1914	2	93			0	2	1	1	0	0	0	0	1	1	0	1	1	1	1	1	1	1	1	1	1	0	1	1	1	1	1	1	0	0	0	1	1	0	0	1	1	1	1	0	1	22	0	0	0
1915	2	83			0	1	1	1	0	0	0	0	1	1	0	0	0	0	0	0	0	0	0	0	1	1	1	0	0	0	0	0	0	0	0	0	1	0	0	0	0	1	0	0	3	5	1	1	0
1916	2	84			0	1	1	1	1	1	0	0	3	1	1	1	0	0	1	1	1	1	1	1	1	1	1	1	0	0	0	0	0	0	1	1	1	1	1	1	1	1	1	0	1	21	0	0	0
1917	2	84			0	0	1	0	0	0	0	0	0	1	0	0	0	0	0	1	1	0	1	1	1	1	1	0	0	0	0	0	0	0	0	1	1	1	1	1	1	1	0	0	1	14	1	0	1
1918	2	82			1	0	1	1	1	1	1	1	5	0	0	1	0	0	0	1	1	1	1	1	1	1	1	1	1	1	1	1	0	0	0	1	1	1	1	1	1	1	1	1	3	23	1	0	0
1919	2	82			0	0	1	0	0	0	0	0	0	1	0	0	0	0	0	0	0	0	0	0	0	0	0	0	0	0	0	0	0	0	0	0	0	0	0	0	0	0	0	0	1	0	1	1	1
1920	2	79	60		0	2	1	1	0	1	1	0	3	1	1	1	1	0	1	1	0	0	1	1	1	1	1	1	0	0	0	0	0	0	0	1	1	1	1	0	1	0	1	0	1	17	1	0	0
1921	2	93			0	1	1	1	0	1	1	0	3	1	1	1	1	1	1	1	1	0	1	1	1	1	1	1	1	1	0	0	0	0	0	1	1	1	1	1	1	1	1	0	3	23	1	0	1
1922	1	79			0	0	1	0	0	0	0	0	0	1	0	0	0	0	0	1	0	0	0	1	0	0	0	0	0	0	0	0	0	0	0	1	1	0	0	0	0	0	0	0	3	4	1	1	1
1923	2	88			0	0	1	0	0	0	0	0	0	1	0	1	0	0	0	1	0	0	0	1	1	1	0	1	0	0	0	0	0	0	0	1	1	0	1	1	0	1	1	0	2	12	1	1	0
1924	2	87			0	1	1	1	0	0	0	0	1	1	0	0	1	1	0	1	0	0	0	1	1	1	1	1	0	0	0	0	0	0	0	1	1	0	1	0	1	0	0	0	1	12	1	0	0
1925	2	90			0	2	1	0	0	0	0	0	0	1	0	0	1	1	1	1	1	1	1	0	0	0	0	0	0	0	0	0	0	0	0	1	1	0	0	1	1	0	1	0	1	12	1	1	0
1926	2	89			0	0	1	0	0	0	0	0	0	1	1	1	1	1	1	1	1	1	1	1	0	0	1	0	0	0	0	0	0	0	0	1	1	0	0	0	0	0	1	0	1	14	1	0	1
1927	2	93			0	0	1	1	0	0	0	0	1	1	0	0	0	0	0	0	0	0	1	1	0	0	0	1	1	1	1	1	0	0	0	1	1	0	1	1	1	1	1	0	3	14	1	0	0
1928	2	77			0	2	1	1	0	0	0	0	1	1	0	0	0	0	0	0	0	0	1	1	1	1	1	0	0	0	0	0	0	0	0	1	1	0	1	1	0	0	0	0	1	9	1	1	1
1929	2	86			0	1	1	1	0	0	0	0	1	1	0	1	0	1	1	0	1	0	1	1	0	0	0	1	0	0	0	0	0	0	0	1	1	0	1	1	1	1	1	0	1	14	1	1	0
1930	1	84			0	3	0	1	0	0	1	0	2	1	1	1	1	1	1	1	1	1	1	1	0	0	0	1	1	0	0	0	0	0	0	1	1	1	1	1	1	1	1	0	2	20	1	0	1
1931	2	82			0	0	1	0	0	0	0	0	0	1	0	0	0	0	0	0	0	1	1	1	0	0	0	0	0	0	0	0	0	0	0	1	1	0	0	0	1	1	0	1	1	8	1	1	0
1932	2	82			0	0	1	0	0	0	0	0	0	1	0	0	0	0	1	1	1	1	1	1	0	0	0	0	0	0	0	0	0	0	0	1	1	0	0	1	1	1	0	0	1	11	1	1	1
1933	2	88			0	2	1	1	0	0	0	0	1	1	1	1	1	1	1	1	1	1	1	1	1	1	1	0	0	0	0	0	1	0	0	1	1	1	1	1	1	1	0	0	3	21	1	1	1
1934	2	85			0	0	1	1	1	1	0	0	3	1	1	1	1	0	1	1	1	1	1	1	0	0	0	0	0	0	0	0	0	0	0	1	1	0	0	0	0	0	0	0	3	11	1	1	1
1935	2	86			0	0	1	1	1	1	0	0	3	1	1	1	1	1	1	1	1	1	1	1	1	1	1	0	0	0	0	0	0	0	0	1	1	1	1	1	1	1	1	0	1	21	0	0	0
1936	2	85			0	3	0	0	0	0	0	0	0	1	1	1	1	1	1	0	1	1	1	1	0	0	1	1	0	0	0	0	0	0	0	1	1	0	1	1	0	1	0	0	3	16	1	1	1
1937	1	91			0	0	1	1	0	0	0	0	1	1	0	0	0	0	0	1	1	1	0	0	1	1	1	1	0	0	0	0	0	0	0	0	0	0	0	1	1	1	1	0	2	11	1	1	1
1938	2	83			0	0	1	1	0	0	0	0	1	1	1	1	1	1	0	1	1	1	1	1	1	1	1	0	0	0	0	0	0	0	0	1	1	0	1	1	1	1	1	0	1	19	1	1	0
1939	1	90			0	0	1	1	0	0	0	0	1	1	0	0	0	0	0	1	1	0	0	0	1	1	1	1	0	0	0	0	0	1	0	0	1	0	1	0	0	0	0	0	3	9	1	1	0
1940	2	93			0	0	1	1	0	0	0	0	1	1	0	0	1	0	0	1	0	1	0	1	0	0	0	1	0	0	0	0	0	0	0	1	1	1	1	1	1	1	1	1	2	14	1	1	1
1941	2	90			0	0	1	1	0	0	0	0	1	1	0	1	0	0	0	1	1	0	1	1	1	1	1	1	0	0	0	0	1	0	1	1	1	1	1	1	1	1	0	0	1	18	1	1	1
1942	2	96			0	1	1	0	0	0	0	0	0	1	0	1	1	0	1	1	1	0	1	1	1	1	1	0	0	0	0	0	1	1	1	0	1	0	0	0	1	1	0	0	1	16	1	1	0
1943	1	92			0	0	1	1	0	0	1	0	2	1	0	0	0	0	0	0	0	0	0	1	0	0	0	0	0	0	0	0	0	0	0	0	0	0	0	0	0	0	0	0	3	1	1	0	1
1944	2	82			0	2	1	0	0	0	0	0	0	1	0	0	0	0	0	1	1	1	1	1	1	1	1	0	0	0	0	0	1	0	0	1	1	0	1	1	1	0	1	0	1	15	1	0	1
1945	1	93			0	2	1	1	0	0	1	0	2	1	1	1	1	1	1	1	1	1	1	1	1	1	1	1	0	0	0	0	0	0	1	1	1	1	1	1	1	1	1	1	2	24	0	0	1
1946	2	93			0	3	0	0	0	0	0	0	0	1	0	0	0	0	0	0	0	0	0	0	1	0	1	0	0	0	0	0	1	0	1	1	1	0	1	1	1	0	1	0	1	10	1	1	0
1947	2	97			0	0	1	0	0	0	0	0	0	1	0	0	0	0	0	0	0	0	0	0	0	0	0	0	0	0	0	0	0	0	0	0	1	0	0	0	0	0	0	0		1	1	1	1
1948	2	99			0	3	0	0	0	0	0	0	0	1	0	1	1	1	1	1	1	1	1	1	1	1	1	0	0	0	0	0	1	0	0	1	1	0	0	1	1	0	1	0	1	18	1	0	0
1949	2	80			0	0	1	0	0	0	0	0	0	1	0	0	0	0	0	0	0	1	1	0	0	0	0	0	0	0	0	0	0	0	0	1	1	0	0	0	0	0	0	0	2	4	1	1	0
1950	2	78			0	0	1	0	0	0	0	0	0	1	0	0	0	0	0	1	1	0	0	0	0	0	0	0	0	0	0	0	0	0	0	1	1	0	0	0	0	0	0	0	3	4	1	1	1
1951	2	75			0	2	1	1	0	1	1	1	4	0	0	1	1	0	1	1	1	1	1	1	1	1	1	1	0	0	0	0	0	1	0	1	1	1	1	1	1	1	1	0	2	21	1	0	0
1952	1	84			0	0	1	0	0	0	0	0	0	1	0	0	0	0	0	0	0	0	0	0	0	0	0	0	0	0	0	0	0	0	0	0	0	0	0	0	0	0	0	0		0	1	1	1
1953	2	85			0	1	1	1	0	0	0	0	1	1	1	1	1	1	1	1	1	0	1	1	0	0	1	1	0	1	1	1	1	1	1	1	1	0	1	0	1	0	0	1	3	22	1	0	0
1954	2	84			0	1	1	1	1	1	1	0	4	0	1	1	1	1	1	1	1	1	1	1	1	1	1	1	0	0	0	1	1	0	0	1	1	1	1	0	1	0	1	1	3	23	1	0	1
1955	1	83			1	3	0	1	1	1	1	1	5	0	1	1	1	1	1	1	1	1	1	1	1	1	1	1	0	0	0	1	1	1	0	1	1	0	1	1	0	1	0	1	3	23	1	0	0
1956	1	85			0	2	1	1	1	1	1	0	4	0	1	1	0	0	0	1	1	1	0	1	1	0	0	1	0	0	0	0	0	0	0	1	1	1	1	1	1	1	1	1	2	17	1	0	1
1957	1	84			1	0	1	1	1	1	1	1	5	0	0	1	1	0	0	1	1	1	1	1	1	1	1	1	1	0	0	0	0	0	0	1	1	1	1	0	1	1	0	1	3	19	1	0	1
1958	1	88			1	2	0	1	1	1	1	1	5	0	1	1	1	1	1	1	1	1	1	1	1	1	1	1	1	0	0	0	0	0	0	1	1	0	1	1	1	1	1	0	3	22	1	1	1
1959	2	89			0	0	1	1	0	0	0	0	1	1	1	1	1	1	0	1	1	0	1	1	1	1	1	0	0	0	0	0	0	0	0	1	1	0	1	0	0	0	0	0	3	14	1	1	1
1960	2	90			0	0	1	0	0	0	0	0	0	1	0	1	1	0	0	1	1	0	1	1	0	0	0	1	0	0	0	0	0	0	0	1	1	0	1	1	1	1	0	0	2	13	1	1	1
1961	2	83			0	2	1	0	0	0	0	0	0	1	1	1	1	1	1	1	1	1	1	1	1	1	1	1	0	0	0	0	0	0	0	1	1	1	1	0	0	0	0	0	2	18	1	0	0
1962	1	86			0	0	1	1	0	1	1	0	3	1	0	0	0	0	0	1	1	1	1	1	0	0	0	1	1	0	0	0	0	0	0	0	1	1	1	1	1	1	0	1	2	14	1	1	0
1963	1	84			0	0	1	0	0	0	0	0	0	1	0	0	0	0	0	1	0	1	0	0	0	0	0	0	0	0	0	0	0	0	0	1	0	0	0	0	1	0	0	0		4	1	1	1
1964	1	85			0	0	1	0	0	0	0	0	0	1	0	0	0	0	0	0	0	0	0	0	0	0	0	0	0	0	0	0	0	0	0	1	0	0	0	0	0	0	1	0	1	2	1	1	1
1965	1	82			0	1	1	0	0	0	0	0	0	1	0	0	0	0	0	0	0	0	0	0	0	0	0	0	0	0	0	0	0	0	0	1	0	0	1	0	0	0	1	0	3	3	1	1	1
1966	1	67			0	0	1	1	0	1	0	0	2	1	0	1	0	0	0	1	1	1	0	0	1	1	0	1	0	0	0	0	0	0	0	1	1	1	1	0	1	1	1	1	3	15	1	1	1
1967	1	76			0	0	1	0	0	0	0	0	0	1	0	0	0	0	0	0	0	0	0	0	1	1	1	0	0	0	0	0	0	0	0	1	1	1	0	0	0	0	1	0	3	8	1	1	1
1968	1	90			0	3	0	0	0	0	0	0	0	1	0	1	0	0	0	1	0	1	0	0	1	1	1	0	0	0	0	0	0	1	0	1	0	0	1	0	0	0	0	0	1	9	1	0	0
1969	1	86			0	0	1	0	0	0	0	0	0	1	0	0	0	0	0	0	0	0	0	0	0	0	0	0	0	0	0	0	0	0	0	1	0	0	0	0	0	0	0	0	2	1	1	0	0
1970	2	74			0	0	1	1	0	0	0	0	1	1	0	1	1	0	0	1	1	1	1	1	0	1	1	1	0	0	0	0	0	0	0	1	1	1	0	0	1	1	1	0	3	16	1	1	1
1971	1	79			0	0	1	0	0	0	0	0	0	1	0	1	0	0	0	1	1	1	0	0	0	0	0	0	0	0	0	0	0	0	0	1	1	0	0	0	0	0	0	0	3	6	1	0	0
1972	1	77			0	0	1	0	0	0	0	0	0	1	0	1	0	0	0	1	0	0	0	0	0	0	0	0	0	0	0	0	0	0	0	0	0	0	0	1	0	0	0	0		3	1	1	1
1973	1	87			0	0	1	1	1	1	0	0	3	1	0	0	0	0	0	1	1	0	0	0	1	0	1	1	0	0	0	0	1	0	0	1	1	0	0	1	1	0	1	0	3	11	1	0	1
1974	1	85			0	0	1	0	0	0	0	0	0	1	0	0	0	0	0	0	0	0	0	0	0	0	0	0	0	0	0	0	0	0	0	1	0	0	0	0	0	0	0	0	2	1	1	1	1
1975	1	90			0	0	1	0	0	0	0	0	0	1	1	1	1	1	0	1	1	1	1	1	1	0	0	1	1	1	0	0	0	0	0	1	1	0	1	1	1	1	0	0	3	19	1	0	0
1976	1	90			0	0	1	0	0	0	0	0	0	1	0	1	1	0	0	1	1	0	0	0	0	0	0	0	0	0	0	0	0	0	0	1	1	0	0	1	1	1	0	0	3	9	1	1	1
1977	1	86			0	0	1	0	0	0	0	0	0	1	0	0	0	0	0	0	0	0	0	0	0	0	0	0	0	0	0	0	0	0	0	1	1	0	0	1	0	0	0	0	3	3	1	1	1
1978	1	97			0	0	1	0	0	0	0	0	0	1	0	0	0	0	0	0	0	0	0	0	0	0	0	0	0	0	0	0	0	0	0	1	0	0	0	0	0	0	1	0	1	2	1	1	1
1979	2	95			0	0	1	0	0	0	0	0	0	1	0	1	1	1	0	0	0	0	1	1	0	1	1	0	0	0	0	0	0	0	1	1	1	0	0	1	1	1	1	0	1	14	1	0	1
1980	2	65			0	1	1	0	0	0	0	0	0	1	0	0	0	0	0	0	0	0	0	0	0	0	0	0	0	0	0	0	0	0	0	1	1	0	0	0	0	0	0	0	2	2	1	1	1
1981	2	80			0	0	1	0	0	0	0	0	0	1	0	0	0	0	0	0	0	0	0	0	0	0	0	0	0	0	0	0	0	0	0	1	0	1	0	0	0	0	1	0	1	3	1	1	1
1982	2	94			0	0	1	1	0	0	0	0	1	1	0	0	0	0	0	0	0	0	1	0	0	0	0	1	1	0	0	0	0	0	0	1	1	0	1	1	1	1	1	1	3	11	1	1	0
1983	2	88			0	0	1	0	0	0	0	0	0	1	0	1	0	0	0	0	0	1	0	0	0	0	0	0	0	0	0	0	0	0	0	0	0	0	0	1	0	0	0	0	2	3	1	1	1
1984	2	79			0	2	1	1	0	0	0	0	1	1	1	1	1	0	1	1	1	1	1	1	1	1	0	1	0	0	0	0	0	0	0	0	0	0	0	1	1	1	0	0	3	15	1	1	0
1985	2	84			0	0	1	0	0	0	0	0	0	1	0	0	0	0	0	0	0	0	0	0	0	0	1	0	0	0	0	0	0	0	0	1	1	0	0	1	0	0	0	0	2	4	1	1	1
1986	2	82			0	0	1	0	0	0	0	0	0	1	0	0	0	0	0	1	1	0	0	1	1	0	0	1	0	0	0	0	1	0	0	1	1	0	1	1	1	1	0	0	3	11	1	1	0
1987	2	80			0	0	1	0	0	0	0	0	0	1	0	0	0	0	0	0	0	0	0	0	0	0	0	0	0	0	0	0	0	0	0	1	0	0	0	0	0	0	1	0	3	2	1	1	1
1988	2	68			0	0	1	0	0	0	0	0	0	1	0	0	0	0	0	0	0	0	0	0	0	0	0	0	0	0	0	0	0	0	0	1	1	0	0	0	0	0	0	0	2	2	1	1	1
1989	2	86			0	0	1	0	0	0	0	0	0	1	0	0	0	0	0	0	0	1	0	0	0	0	0	0	0	0	0	0	0	0	0	1	1	0	0	0	0	0	1	0	1	4	1	1	1
1990	2	90			0	0	1	0	0	0	0	0	0	1	0	0	0	0	0	0	0	1	0	0	0	0	0	0	0	0	0	0	0	0	0	1	0	0	0	0	0	0	0	0	1	2	1	1	1
1991	2	79			0	0	1	0	0	0	0	0	0	1	0	1	0	0	0	1	1	1	0	1	1	0	1	1	1	0	0	0	1	1	1	1	1	1	1	1	1	1	1	1	3	21	1	1	0
1992	2	88			0	0	1	0	0	0	0	0	0	1	0	0	0	0	0	0	0	0	0	0	0	1	1	0	0	0	0	0	0	1	0	1	1	0	0	0	0	1	0	0	1	6	1	1	1
1993	2	82			0	0	1	0	0	0	0	0	0	1	0	0	0	0	0	0	0	0	0	0	0	0	0	0	0	0	0	0	0	0	0	1	0	0	0	0	0	0	1	0	2	2	1	1	1
1994	2	91			0	0	1	0	0	0	0	0	0	1	0	0	0	0	0	0	0	0	0	0	0	0	0	0	0	0	0	0	0	0	0	0	1	0	0	0	0	0	0	0	1	1	1	1	1
1995	2	90			0	0	1	0	0	0	0	0	0	1	0	0	0	0	0	0	1	0	0	0	0	0	0	0	0	0	0	0	0	0	0	0	0	0	0	0	0	0	0	0		1	1	1	1
1996	2	79			0	0	1	0	0	0	0	0	0	1	0	0	0	0	0	1	0	0	0	0	0	0	0	0	0	0	0	0	0	0	0	1	1	0	0	1	0	1	0	0	3	5	1	1	1
1997	1	84			1	1	0	1	1	1	1	1	5	0	1	1	1	0	1	1	1	1	1	1	1	1	1	1	1	1	1	1	0	0	0	1	1	0	1	1	1	1	1	1	3	25	1	0	0
1998	2	80			0	3	0	1	0	0	0	0	1	1	1	1	1	1	1	1	1	1	1	1	1	1	1	1	1	1	1	1	0	1	1	1	1	0	1	1	1	1	1	1	3	28	0	0	0
1999	1	83			1	1	0	1	1	1	1	1	5	0	1	1	1	0	0	1	1	1	1	1	1	1	1	1	1	1	1	1	1	1	1	1	1	0	1	1	1	1	1	1	3	28	0	0	0
[truncated: 16 more rows]
[truncated: 66 more columns]
